# Supplementary material for: Alterations in the p53 isoform ratio govern breast cancer cell fate in response to DNA damage
Source: Cell Death Dis. 2022 Oct 28;13(10):907. doi: 10.1038/s41419-022-05349-9 (PMC9616954; doi:10.1038/s41419-022-05349-9)
Supplement: Supplementary file 2 — Supplementary Table S2 [file 41419_2022_5349_MOESM2_ESM.xlsx]

## Sheet: S2
Supplementary Table S2: Differential Gene in Expression in DOX-treated MCF-7-∆40p53 vs DOX-treated MCF-7-LeGO.
Gene	baseMean	log2FoldChange DOX	lfcSE	stat	P value	padj	log2FoldChange from baseline for Δ40p53	padj	log2FoldChange from baseline for LeGO	padj	log2FoldChange Vehicle	padj	Effect of high Δ40p53 levels
		Δ40p53 vs LeGO									Δ40p53 vs LeGO
SYNPO	942	-1.0076	0.2939	-3.4287	0.0006066	0.02636	1.508	2.56e-06	2.217	1.522e-13	n/a		?
AP000911.3	101	1.7077	0.3358	5.0853	3.67e-07	5.717e-05	-1.274	5.63e-07	n/a		n/a		?
C4orf19	135	-1.1199	0.2364	-4.7373	2.166e-06	0.0002767	-1.229	7.57e-07	-1.048	4.753e-06	n/a		down-regulation increased
DCUN1D3	114	1.0427	0.2725	3.8264	0.00013	0.008304	n/a		-1.225	6.494e-05	n/a		down-regulation inhibited
AC018511.2	76	1.0569	0.3101	3.4078	0.0006549	0.02788	n/a		-1.78	7.598e-08	n/a		down-regulation inhibited
AC009133.1	823	1.0909	0.1572	6.9377	3.984e-12	1.818e-09	n/a		-1.782	2.751e-28	n/a		down-regulation inhibited
AC092718.3	186	1.1191	0.217	5.157	2.509e-07	4.006e-05	n/a		-1.746	1.102e-14	n/a		down-regulation inhibited
ZNF268	348	1.1314	0.2182	5.1852	2.158e-07	3.628e-05	n/a		-1.561	5.159e-11	n/a		down-regulation inhibited
ATMIN	97	1.1358	0.2187	5.1937	2.062e-07	3.559e-05	n/a		-1.87	8.583e-17	n/a		down-regulation inhibited
HCFC1R1	672	1.1612	0.2933	3.9588	7.532e-05	0.005594	n/a		-1.747	2.264e-09	n/a		down-regulation inhibited
AC018809.2	154	1.1973	0.3285	3.6443	0.0002681	0.01464	n/a		-1.4	2.417e-06	n/a		down-regulation inhibited
SYNGR1	73	1.2151	0.3568	3.4053	0.000661	0.02796	n/a		-2.138	1.743e-08	n/a		down-regulation inhibited
STUM	326	1.2212	0.3693	3.3069	0.0009434	0.03732	n/a		-1.259	0.002063	n/a		down-regulation inhibited
PRRT2	535	1.2393	0.219	5.6578	1.534e-08	3.876e-06	n/a		-1.88	2.39e-16	n/a		down-regulation inhibited
POLR2I	63	1.2634	0.3001	4.2097	2.558e-05	0.002296	n/a		-1.193	0.0001147	n/a		down-regulation inhibited
RAB3IL1	124	1.2849	0.3401	3.7777	0.0001583	0.009537	-1.002	0.00627	-2.001	6.627e-08	n/a		down-regulation inhibited
PBXIP1	390	1.2949	0.2816	4.5985	4.255e-06	0.0005033	n/a		-1.606	7.733e-08	n/a		down-regulation inhibited
CHAF1A	361	1.2997	0.2204	5.8979	3.682e-09	1.069e-06	n/a		-2.219	5.621e-22	n/a		down-regulation inhibited
BICDL2	139	1.323	0.2712	4.8792	1.065e-06	0.0001448	n/a		-1.942	3.678e-11	n/a		down-regulation inhibited
AC092718.5	55	1.3311	0.3576	3.7226	0.0001971	0.01155	n/a		-1.86	9.032e-07	n/a		down-regulation inhibited
FANCG	479	1.3459	0.2072	6.4968	8.206e-11	2.912e-08	n/a		-2.233	1.92e-24	n/a		down-regulation inhibited
MAZ	481	1.3593	0.2032	6.6897	2.236e-11	8.4e-09	n/a		-2.005	1.044e-20	n/a		down-regulation inhibited
AP000911.1	80	1.3693	0.4223	3.2426	0.001185	0.04521	-1.295	0.00124	-2.644	9.551e-10	n/a		down-regulation inhibited
HIST1H3G	54	1.4325	0.39	3.6735	0.0002392	0.01364	n/a		-1.562	0.0004658	n/a		down-regulation inhibited
RRM1	70	1.4335	0.4294	3.3386	0.0008421	0.03365	n/a		-1.986	4.139e-05	n/a		down-regulation inhibited
NAALADL1	63	1.4479	0.3291	4.3997	1.084e-05	0.001082	n/a		-2.421	2.262e-12	n/a		down-regulation inhibited
ANHX	172	1.4893	0.4333	3.4372	0.0005877	0.02589	n/a		-2.174	6.471e-06	n/a		down-regulation inhibited
LINCMD1	60	1.534	0.4376	3.5058	0.0004552	0.02202	-1.435	0.000669	-3.015	1.359e-11	n/a		down-regulation inhibited
SEC61A2	432	1.5617	0.2295	6.8049	1.011e-11	4.306e-09	n/a		-2.332	1.398e-22	n/a		down-regulation inhibited
KIF24	127	1.5989	0.3051	5.2406	1.601e-07	2.921e-05	n/a		-2.385	2.315e-13	n/a		down-regulation inhibited
FARSA	68	1.6644	0.4261	3.9064	9.368e-05	0.006503	n/a		-1.496	0.002048	n/a		down-regulation inhibited
ANPEP	65	1.7575	0.4546	3.8662	0.0001106	0.007593	n/a		-2.564	3.806e-07	n/a		down-regulation inhibited
TACC3	283	1.8414	0.3681	5.0029	5.647e-07	8.016e-05	n/a		-2.435	2.104e-11	n/a		down-regulation inhibited
CBWD2	69	1.8496	0.5758	3.2122	0.001317	0.04891	-1.934	1.69e-08	-3.369	2.089e-08	n/a		down-regulation inhibited
BBS12	150	1.8543	0.4192	4.4235	9.71e-06	0.001	-1.86	6.39e-07	-3.323	6.727e-15	n/a		down-regulation inhibited
ERN2	389	2.2037	0.3268	6.7438	1.543e-11	6.158e-09	-2.428	1.12e-18	-3.956	9.105e-32	n/a		down-regulation inhibited
RAD51-AS1	114	2.208	0.4145	5.3276	9.952e-08	2.05e-05	n/a		-2.075	5.301e-06	n/a		down-regulation inhibited
ZNF529-AS1	109	2.2976	0.3923	5.8575	4.698e-09	1.304e-06	-1.368	1.26e-06	-3.476	6.254e-17	n/a		down-regulation inhibited
AP3S2	133	2.3219	0.3153	7.3644	1.78e-13	9.472e-11	n/a		-2.82	6.544e-17	n/a		down-regulation inhibited
PTPN6	177	2.3386	0.4204	5.5629	2.654e-08	6.053e-06	-1.229	9.06e-07	-3.23	2.533e-13	n/a		down-regulation inhibited
SRCIN1	661	2.3537	0.307	7.6673	1.756e-14	1.122e-11	n/a		-2.701	1.747e-17	n/a		down-regulation inhibited
CHAC1	50	2.4383	0.6111	3.9896	6.618e-05	0.005155	n/a		-3.261	1.086e-06	n/a		down-regulation inhibited
MELK	504	2.5152	0.2937	8.5631	1.098e-17	1.002e-14	-1.124	0.000133	-3.597	7.411e-33	n/a		down-regulation inhibited
TRIP13	313	2.534	0.293	8.6495	5.174e-18	5.508e-15	n/a		-3.221	1.342e-28	n/a		down-regulation inhibited
THOC6	245	2.5734	0.3219	7.9952	1.293e-15	9.179e-13	-1.018	0.00075	-3.299	5.621e-22	n/a		down-regulation inhibited
NDUFA9	53	2.8383	0.7463	3.803	0.000143	0.008786	-1.31	0.00662	-4.192	2.989e-07	n/a		down-regulation inhibited
UHRF1	275	2.8607	0.327	8.7471	2.189e-18	2.796e-15	-1.437	5.66e-06	-4.324	1.83e-36	n/a		down-regulation inhibited
ATP5MC2	57	3.0828	0.6943	4.4403	8.982e-06	0.0009489	n/a		-3.389	1.683e-05	n/a		down-regulation inhibited
AC091181.1	196	3.1264	0.5531	5.6529	1.578e-08	3.876e-06	-1.79	0.00119	-4.621	3.42e-15	n/a		down-regulation inhibited
NDC80	390	3.6565	0.4344	8.4171	3.859e-17	3.081e-14	-1.731	3.81e-07	-4.991	1.755e-27	n/a		down-regulation inhibited
TRAF6	23	1.2002	0.3435	3.4936	0.0004766	0.02272	1.317	0.000155	n/a		n/a		increased expression
AC010618.1	314	1.6846	0.2277	7.4	1.362e-13	7.906e-11	n/a		n/a		1.21	8.09e-06	increased expression (0h)
SENP3-EIF4A1	456	1.7054	0.137	12.4502	1.396e-35	4.458e-32	n/a		n/a		2.02	1.47e-43	increased expression (0h)
TNKS1BP1	16	1.7175	0.4162	4.127	3.675e-05	0.003049	n/a		n/a		1.72	0.004577	increased expression (0h)
CRISP2	23	2.1069	0.3654	5.7663	8.105e-09	2.157e-06	n/a		n/a		1.91	3.511e-06	increased expression (0h)
AC016876.2	474	2.7092	0.2359	11.4856	1.558e-30	3.318e-27	n/a		n/a		3.1	1.834e-27	increased expression (0h)
EIF4A1	550	2.7353	0.2009	13.6171	3.171e-42	2.025e-38	n/a		n/a		3.07	9.067e-40	increased expression (0h)
SERPINA5	41	3.9655	0.5637	7.0349	1.994e-12	9.795e-10	n/a		n/a		3.65	2.33e-08	increased expression (0h)
FRMPD1	59	5.3345	0.5032	10.6001	2.975e-26	4.75e-23	n/a		n/a		6.41	1.056e-22	increased expression (0h)
DGCR6	969	-1.5185	0.2937	-5.1696	2.346e-07	3.841e-05	n/a		n/a		n/a		n/a
FBXW4	129	-1.201	0.3575	-3.3599	0.0007798	0.03162	n/a		n/a		n/a		n/a
AQP3	469	-1.0778	0.2706	-3.9831	6.803e-05	0.005235	n/a		n/a		n/a		n/a
SLIT1	68	-1.0425	0.2388	-4.3658	1.267e-05	0.001207	n/a		n/a		n/a		n/a
ANXA2R	39	1.0496	0.3038	3.4553	0.0005497	0.02473	n/a		n/a		n/a		n/a
SORBS2	288	1.129	0.2225	5.0735	3.905e-07	5.939e-05	n/a		n/a		n/a		n/a
AD001527.2	33	1.3886	0.3764	3.689	0.0002251	0.01295	n/a		n/a		n/a		n/a
CYP2R1	27	1.3986	0.3828	3.6536	0.0002585	0.01436	n/a		n/a		n/a		n/a
CEP72	47	1.5363	0.3424	4.4868	7.23e-06	0.0008396	n/a		n/a		n/a		n/a
IFITM1	121	1.5379	0.3936	3.9067	9.357e-05	0.006503	n/a		n/a		n/a		n/a
GZMB	39	1.6031	0.3833	4.1825	2.883e-05	0.002489	n/a		n/a		n/a		n/a
CEP250	41	1.6069	0.4434	3.6244	0.0002897	0.01555	n/a		n/a		n/a		n/a
PSME3	31	1.7834	0.4196	4.25	2.138e-05	0.001979	n/a		n/a		n/a		n/a
CPNE1	35	1.9398	0.5154	3.764	0.0001672	0.009891	n/a		n/a		n/a		n/a
AP000708.1	50	1.9538	0.44	4.4403	8.984e-06	0.0009489	n/a		n/a		n/a		n/a
AC244153.1	47	2.3276	0.53	4.3917	1.125e-05	0.001105	n/a		n/a		n/a		n/a
VHL	44	2.5004	0.5607	4.4598	8.205e-06	0.0009194	n/a		n/a		n/a		n/a
AL365181.1	29	2.5766	0.7509	3.4314	0.0006005	0.02627	n/a		n/a		n/a		n/a
ARPIN-AP3S2	37	2.6069	0.6152	4.2373	2.262e-05	0.002064	n/a		n/a		n/a		n/a
GCN1	29	2.6199	0.7799	3.3591	0.0007821	0.03162	n/a		n/a		n/a		n/a
KLK4	20	2.8165	0.8101	3.4765	0.000508	0.02386	n/a		n/a		n/a		n/a
LRP1-AS	25	2.9231	0.7478	3.9088	9.276e-05	0.006503	n/a		n/a		n/a		n/a
ALOXE3	73	3.098	0.5846	5.2997	1.16e-07	2.303e-05	n/a		n/a		n/a		n/a
VAT1	14	4.2181	1.3026	3.2383	0.001202	0.04521	n/a		n/a		n/a		n/a
SCARA3	26	4.792	1.2077	3.9678	7.254e-05	0.005451	n/a		n/a		n/a		n/a
KLK7	107	-4.8507	1.2811	-3.7864	0.0001528	0.009296	n/a		n/a		-5.95	0.0008509	reduced expression (0h)
LRG1	62	-1.6075	0.4043	-3.9758	7.015e-05	0.005334	-1.222	0.0117	-1.036	0.01301	-1.42	0.001013	reduced expression (0h)
HNRNPL	61	-1.4302	0.232	-6.1639	7.098e-10	2.267e-07	1.933	6.74e-09	1.851	1.313e-12	-1.53	0.004577	reduced expression (0h); less up-regulation
ZNF681	80	-2.1039	0.4726	-4.4521	8.505e-06	0.0009366	3.144	7.86e-08	3.388	6.007e-11	-1.86	0.009248	up-regulation inhibited
CD99	61	-1.8572	0.3507	-5.295	1.19e-07	2.303e-05	1.618	0.0194	3.003	3.194e-08	n/a		up-regulation inhibited
ITSN2	125	-1.5142	0.2868	-5.2789	1.299e-07	2.441e-05	1.408	0.000109	2.996	3.696e-19	n/a		up-regulation inhibited
CTU2	172	-1.4679	0.3092	-4.7474	2.06e-06	0.0002741	1.163	0.0198	1.534	2.859e-05	n/a		up-regulation inhibited
AL158206.1	284	-1.3924	0.2264	-6.1489	7.802e-10	2.373e-07	2.257	6.93e-19	3.127	1.525e-37	n/a		up-regulation inhibited
ACAP2	645	-1.2637	0.3016	-4.1898	2.791e-05	0.002442	1.085	0.00503	1.473	2.727e-05	n/a		up-regulation inhibited
COMT	113	-1.1046	0.1961	-5.6322	1.779e-08	4.209e-06	n/a		1.222	0.00517	n/a		up-regulation inhibited
PIWIL4	68	-1.0636	0.3091	-3.4407	0.0005801	0.02573	1.567	0.000982	1.875	3.689e-06	n/a		up-regulation inhibited
Differential Expression: mean normalised counts ≥ 50; log2(fold-change) ≥ |1|; FDR-adj. p-value <0.05. Orange cell indicates increased gene expression; blue indicates decreased gene expression.
