# Supplementary material for: Alterations in the p53 isoform ratio govern breast cancer cell fate in response to DNA damage
Source: Cell Death Dis. 2022 Oct 28;13(10):907. doi: 10.1038/s41419-022-05349-9 (PMC9616954; doi:10.1038/s41419-022-05349-9)
Supplement: Supplementary file 3 — Supplementary Table S3 [file 41419_2022_5349_MOESM3_ESM.xlsx]

## Sheet: S3
Supplementary Table S3: Differential Gene in Expression in DOX-treated MCF-7-sh∆40p53 vs DOX-treated MCF-7-shNT.
Gene	baseMean	log2FoldChange	lfcSE	stat	P value	padj	log2FoldChange from baseline for shΔ40p53	padj	log2FoldChange from baseline for shNT	padj	log2FoldChange Vehicle shd40p53 vs shNT	padj	Effect of Δ40p53 knockdown
		DOX
		shΔ40p53 vs shNT
RPL36	3365	1.002	0.348	2.88	0.003974	0.03781	n/a		-1.185	0.001423	n/a		downregulation inhibited
PAFAH1B1	96	1.024	0.31	3.308	0.0009405	0.02086	n/a		-1.3	0.0001998	n/a		downregulation inhibited
ZNF444	474	1.025	0.304	3.37	0.0007529	0.0184	n/a		-1.138	0.0009223	n/a		downregulation inhibited
RPLP2	4490	1.042	0.345	3.018	0.002541	0.03164	n/a		-1.071	0.0031	n/a		downregulation inhibited
BX470102.2	5395	1.076	0.347	3.102	0.001921	0.02955	n/a		-1.071	0.008196	n/a		downregulation inhibited
RPL9	2787	1.102	0.346	3.18	0.001474	0.02653	n/a		-1.43	0.0001734	n/a		downregulation inhibited
ZNF227	213	1.121	0.31	3.615	0.0003003	0.01205	n/a		-1.756	3.497e-07	n/a		downregulation inhibited
AP004609.1	483	1.144	0.353	3.243	0.001182	0.02395	n/a		-1.662	1.246e-05	n/a		downregulation inhibited
C19orf73	1074	1.158	0.409	2.831	0.004638	0.04004	n/a		-1.391	0.003085	n/a		downregulation inhibited
TRIM5	71	1.159	0.362	3.198	0.001382	0.02592	n/a		-1.709	4.835e-06	n/a		downregulation inhibited
RELL1	77	1.164	0.409	2.845	0.004437	0.03951	n/a		-1.257	0.004006	n/a		downregulation inhibited
AC148477.4	65	1.169	0.409	2.856	0.004285	0.03891	n/a		-1.152	0.01444	n/a		downregulation inhibited
AC113391.2	282	1.171	0.347	3.377	0.0007332	0.0184	n/a		n/a		n/a		downregulation inhibited
AC138894.1	57	1.244	0.44	2.826	0.004707	0.04032	n/a		-1.595	0.001376	n/a		downregulation inhibited
ZNF587B	55	1.266	0.402	3.149	0.001636	0.0269	n/a		-1.297	0.004186	n/a		downregulation inhibited
ZNF586	73	1.282	0.4	3.201	0.00137	0.02592	n/a		-1.291	0.003995	n/a		downregulation inhibited
MLST8	218	1.291	0.373	3.463	0.0005341	0.01609	n/a		-1.574	9.635e-05	n/a		downregulation inhibited
SNRNP70	130	1.329	0.401	3.313	0.0009225	0.02082	n/a		-1.571	0.0006015	n/a		downregulation inhibited
AC002378.1	103	1.364	0.369	3.699	0.0002164	0.01063	n/a		-1.263	0.001397	n/a		downregulation inhibited
AC011558.1	187	1.404	0.368	3.82	0.0001335	0.009436	n/a		-1.01	0.01831	n/a		downregulation inhibited
HTR3C	103	1.464	0.416	3.516	0.0004387	0.01447	n/a		-1.471	0.001127	n/a		downregulation inhibited
ZNF41	156	1.47	0.435	3.375	0.000739	0.0184	n/a		-1.092	0.02393	n/a		downregulation inhibited
NDUFA9	53	-3.088	0.752	-4.107	4.01e-05	0.005441	-3.842	5.76e-06	n/a		n/a		decreased expression
AC091181.1	196	-2.751	0.517	-5.325	1.01e-07	0.0001228	-4.112	1.12e-13	-1.094	0.04367	n/a		decreased expression
AC090510.1	87	-2.724	0.72	-3.782	0.0001553	0.00959	-2.211	0.008682	n/a		n/a		decreased expression
ATP5MC2	57	-2.621	0.625	-4.196	2.71e-05	0.004575	-3.477	6.22e-07	n/a		n/a		decreased expression
UHRF1	275	-2.265	0.319	-7.09	1.34e-12	8.18e-09	-3.276	6.83e-22	n/a		n/a		decreased expression
LACRT	149	-2.238	0.566	-3.954	7.69e-05	0.00733	-2.344	0.0001709	n/a		n/a		decreased expression
LPAR5	157	-2.095	0.569	-3.682	0.0002318	0.01066	-2.498	8.35e-05	n/a		n/a		decreased expression
ICAM5	60	-1.954	0.568	-3.439	0.0005842	0.01697	-1.694	0.01449	n/a		n/a		decreased expression
CBWD2	69	-1.899	0.46	-4.128	3.67e-05	0.0052	-4.115	6.5e-20	-2.147	5.53e-13	n/a		decreased expression
CDAN1	63	-1.819	0.583	-3.119	0.001816	0.02867	-1.603	0.0256	n/a		n/a		decreased expression
ANPEP	65	-1.741	0.462	-3.771	0.0001623	0.00959	-1.986	0.0002444	n/a		n/a		decreased expression
HSD17B10	57	-1.72	0.484	-3.556	0.0003762	0.01354	-1.447	0.01366	n/a		n/a		decreased expression
CHAC1	50	-1.703	0.484	-3.519	0.0004327	0.01444	-3.12	5.74e-10	-1.658	8.86e-06	n/a		decreased expression
RAB3IL1	124	-1.633	0.34	-4.799	1.6e-06	0.0006806	-1.947	2.82e-07	n/a		n/a		decreased expression
DNASE1	82	-1.623	0.431	-3.77	0.0001633	0.00959	-1.286	0.007323	n/a		n/a		decreased expression
NDC80	390	-1.622	0.32	-5.072	3.94e-07	0.0002881	-4.089	8.34e-34	-2.383	1.57e-13	n/a		decreased expression
RRM1	70	-1.616	0.447	-3.613	0.0003023	0.01205	-1.931	0.0001992	n/a		n/a		decreased expression
TLL2	86	-1.563	0.496	-3.151	0.00163	0.0269	-1.842	0.002018	n/a		n/a		decreased expression
INHBE	172	-1.502	0.396	-3.793	0.000149	0.00959	-1.093	0.02692	n/a		n/a		decreased expression
C5orf34	53	-1.499	0.401	-3.743	0.0001818	0.009815	-2.509	5.66e-09	n/a		n/a		decreased expression
ATMIN	97	-1.422	0.226	-6.283	3.32e-10	6.75e-07	-2.197	1.45e-21	n/a		n/a		decreased expression
SLC1A1	154	-1.403	0.281	-4.993	5.95e-07	0.0003628	-1.463	2.57e-07	n/a		n/a		decreased expression
AC217774.2	130	-1.389	0.486	-2.86	0.004238	0.0387	-1.592	0.003388	n/a		n/a		decreased expression
AC008105.3	55	-1.388	0.443	-3.13	0.001749	0.02812	-2.045	7.53e-06	n/a		n/a		decreased expression
RPS6KB1	156	-1.386	0.477	-2.904	0.003688	0.03658	-1.113	0.04973	n/a		n/a		decreased expression
HIST1H3G	54	-1.33	0.386	-3.448	0.0005642	0.01663	-2.276	4.61e-08	-1.171	0.001995	n/a		decreased expression
AP3S2	133	-1.327	0.28	-4.733	2.21e-06	0.0008432	-1.903	6.59e-10	n/a		n/a		decreased expression
DNAJC27-AS1	79	-1.319	0.361	-3.66	0.0002526	0.01125	-2.353	7.84e-10	n/a		n/a		decreased expression
ANHX	172	-1.309	0.429	-3.049	0.002293	0.03068	-1.222	0.02018	n/a		n/a		decreased expression
MELK	504	-1.292	0.276	-4.684	2.81e-06	0.0009523	-3.105	4.59e-28	-1.745	2.65e-10	n/a		decreased expression
AP000911.1	80	-1.263	0.416	-3.039	0.002376	0.03111	-1.956	1.37e-05	n/a		n/a		decreased expression
ANK1	60	-1.217	0.3	-4.054	5.04e-05	0.005799	-1.132	1.7e-07	n/a		n/a		decreased expression
NCAPG	50	-1.214	0.365	-3.33	0.000869	0.02039	-2.543	5.18e-12	-1.366	1.35e-06	n/a		decreased expression
SPIRE2	59	-1.199	0.411	-2.914	0.003571	0.03617	-1.845	9.05e-05	n/a		n/a		decreased expression
ALOXE3	73	-1.192	0.362	-3.295	0.0009845	0.0216	-3.036	1.99e-16	-1.804	1.22e-08	n/a		decreased expression
THOC6	245	-1.134	0.273	-4.154	3.27e-05	0.00486	-2.645	5.5e-20	-1.433	3.31e-07	n/a		decreased expression
BICDL2	139	-1.103	0.262	-4.215	2.49e-05	0.004575	-2.16	7.61e-15	n/a		n/a		decreased expression
AC026362.2	115	-1.103	0.349	-3.164	0.001558	0.02675	-1.292	0.001314	n/a		n/a		decreased expression
ERN2	389	-1.096	0.286	-3.834	0.0001262	0.009229	-3.666	6.67e-36	-2.41	2.91e-18	n/a		decreased expression
MRPL4	172	-1.084	0.321	-3.378	0.0007294	0.01839	-1.341	0.0001975	n/a		n/a		decreased expression
BBS12	150	-1.063	0.379	-2.801	0.005098	0.04152	-2.563	5.64e-11	-1.282	0.0006374	n/a		decreased expression
AC092718.3	186	-1.06	0.214	-4.954	7.29e-07	0.0004041	-2.08	1.29e-21	n/a		n/a		decreased expression
PTPN6	177	-1.035	0.261	-3.959	7.53e-05	0.007287	-2.629	2.77e-25	-1.53	1.73e-12			decreased expression
SCGB1D4	107	-2.148	0.784	-2.738	0.006178	0.04551	n/a		2.393	0.009086			upregulation inhibited
CDT1	85	-1.97	0.581	-3.392	0.0006945	0.01815	n/a		2.742	1.02e-05	n/a		upregulation inhibited
AL022318.5	81	-1.954	0.506	-3.863	0.000112	0.008992	n/a		1.552	0.006353	n/a		upregulation inhibited
VPS13D	129	-1.889	0.58	-3.256	0.001131	0.02328	n/a		1.301	0.04595	n/a		upregulation inhibited
POGZ	93	-1.851	0.462	-4.006	6.17e-05	0.006485	n/a		1.392	0.006329	n/a		upregulation inhibited
AC236972.3	85	-1.848	0.643	-2.872	0.004085	0.03792	n/a		1.607	0.02306	n/a		upregulation inhibited
PRC1	68	-1.783	0.523	-3.408	0.0006535	0.01779	n/a		1.596	0.004999	n/a		upregulation inhibited
TMEM256-PLSCR3	62	-1.717	0.522	-3.289	0.001005	0.02181	n/a		2.888	4.96e-06	n/a		upregulation inhibited
ZNF821	55	-1.703	0.444	-3.834	0.000126	0.009229	n/a		1.549	0.001297	n/a		upregulation inhibited
TMEM256	58	-1.701	0.506	-3.359	0.0007813	0.01876	n/a		2.82	4.21e-06	n/a		upregulation inhibited
PSMB4	126	-1.693	0.545	-3.106	0.001897	0.02952	n/a		1.456	0.01628	n/a		upregulation inhibited
TMEM184A	71	-1.69	0.414	-4.086	4.4e-05	0.005655	n/a		1.599	0.0002599	n/a		upregulation inhibited
EMP1	62	-1.682	0.527	-3.194	0.001403	0.02601	n/a		1.233	0.03841	n/a		upregulation inhibited
LHFPL6	62	-1.68	0.472	-3.555	0.0003782	0.01354	n/a		1.708	0.001374	n/a		upregulation inhibited
ZNF252P-AS1	137	-1.652	0.438	-3.775	0.0001599	0.00959	n/a		1.772	5.12e-05	n/a		upregulation inhibited
MAP4K3	51	-1.647	0.434	-3.792	0.0001495	0.00959	n/a		1.686	0.0004803	n/a		upregulation inhibited
LINC02318	53	-1.645	0.52	-3.164	0.001557	0.02675	n/a		1.599	0.006412	n/a		upregulation inhibited
SLC6A9	58	-1.627	0.541	-3.008	0.002628	0.03196	n/a		1.17	0.04043	n/a		upregulation inhibited
VPS33B	144	-1.598	0.511	-3.129	0.001752	0.02812	n/a		1.885	0.00124	n/a		upregulation inhibited
AC068831.7	116	-1.567	0.463	-3.387	0.0007057	0.01824	n/a		1.689	0.0008862	n/a		upregulation inhibited
MAFK	215	-1.55	0.493	-3.141	0.001684	0.02742	n/a		1.978	0.0003128	n/a		upregulation inhibited
BCAP29	70	-1.523	0.362	-4.207	2.59e-05	0.004575	n/a		1.084	0.002834	n/a		upregulation inhibited
ZBTB39	322	-1.497	0.479	-3.125	0.001779	0.02833	n/a		1.497	0.006317	n/a		upregulation inhibited
ZSCAN25	471	-1.415	0.413	-3.427	0.0006101	0.01723	n/a		1.234	0.009773	n/a		upregulation inhibited
NEURL1	52	-1.403	0.526	-2.665	0.007705	0.04958	n/a		2.209	0.0002912	n/a		upregulation inhibited
AL157396.1	78	-1.403	0.415	-3.383	0.0007175	0.01829	n/a		1.616	0.0004986	n/a		upregulation inhibited
LINC01993	60	-1.371	0.481	-2.852	0.00435	0.03915	n/a		1.363	0.01082	n/a		upregulation inhibited
TREX1	72	-1.366	0.496	-2.751	0.00594	0.0443	n/a		2.091	0.5095	n/a		upregulation inhibited
STC2	178	-1.365	0.491	-2.782	0.005398	0.0426	1.433	0.0319	2.81	1.8e-06	n/a		upregulation inhibited
AF121898.1	124	-1.361	0.506	-2.688	0.007179	0.04823	n/a		1.364	0.01612	n/a		upregulation inhibited
RUSC1-AS1	67	-1.356	0.347	-3.912	9.15e-05	0.008089	n/a		1.25	0.000456	n/a		upregulation inhibited
HIP1R	129	-1.345	0.474	-2.837	0.004559	0.03971	n/a		1.648	0.002761	n/a		upregulation inhibited
UPB1	85	-1.327	0.401	-3.309	0.0009356	0.02083	n/a		1.459	0.0006994	n/a		upregulation inhibited
OTUD7B	60	-1.324	0.316	-4.185	2.85e-05	0.004575	n/a		1.039	0.0009576	n/a		upregulation inhibited
AC138356.1	99	-1.296	0.467	-2.775	0.005517	0.04302	n/a		1.827	0.0007805	n/a		upregulation inhibited
SELENOO	82	-1.293	0.338	-3.829	0.0001286	0.009229	n/a		1.169	0.001072	n/a		upregulation inhibited
SUN1	79	-1.286	0.341	-3.775	0.0001603	0.00959	n/a		1.11	0.002985	n/a		upregulation inhibited
PRSS27	187	-1.271	0.47	-2.705	0.006829	0.04707	n/a		1.944	0.000363	n/a		upregulation inhibited
ZNF16	220	-1.269	0.386	-3.286	0.001018	0.02194	1.144	0.01953	2.257	2.04e-07	n/a		upregulation inhibited
DDB1	95	-1.254	0.429	-2.92	0.003496	0.03584	n/a		1.623	0.0007457	n/a		upregulation inhibited
AC020658.6	56	-1.243	0.412	-3.02	0.00253	0.03156	n/a		1.379	0.001832	n/a		upregulation inhibited
PRSS53	172	-1.233	0.458	-2.69	0.007143	0.0482	n/a		2.01	9.29e-05	n/a		upregulation inhibited
HEXB	62	-1.214	0.446	-2.72	0.006527	0.0463	n/a		1.209	0.01328	n/a		upregulation inhibited
HEATR6	111	-1.213	0.412	-2.945	0.003235	0.0348	n/a		1.452	0.00204	n/a		upregulation inhibited
PSMA1	52	-1.211	0.443	-2.731	0.006317	0.04571	n/a		1.129	0.01459	n/a		upregulation inhibited
GPR182	415	-1.207	0.427	-2.823	0.004755	0.04049	n/a		1.173	0.0129	n/a		upregulation inhibited
FOXL1	86	-1.204	0.303	-3.972	7.12e-05	0.007069	n/a		1.673	6.72e-07	n/a		upregulation inhibited
AC007342.7	60	-1.196	0.394	-3.036	0.0024	0.03115	n/a		1.845	4.5e-05	n/a		upregulation inhibited
AC025048.4	119	-1.177	0.436	-2.699	0.006961	0.04742	n/a		1.468	0.003851	n/a		upregulation inhibited
BOD1L1	330	-1.171	0.435	-2.689	0.007162	0.04822	n/a		1.617	0.001099	n/a		upregulation inhibited
POMT2	55	-1.16	0.426	-2.722	0.006492	0.04625	n/a		1.001	0.03051	n/a		upregulation inhibited
THRA	120	-1.153	0.422	-2.734	0.006248	0.0457	n/a		1.218	0.009401	n/a		upregulation inhibited
AC073957.3	148	-1.153	0.388	-2.97	0.00298	0.03367	n/a		1.403	0.001387	n/a		upregulation inhibited
AATF	58	-1.083	0.369	-2.932	0.003369	0.03535	n/a		1.561	0.0001664	n/a		upregulation inhibited
GET4	81	-1.074	0.36	-2.981	0.002877	0.03317	n/a		1.228	0.002158	n/a		upregulation inhibited
ADAMTS2	516	-1.073	0.364	-2.95	0.003176	0.03429	n/a		1.049	0.009978	n/a		upregulation inhibited
AC100858.3	55	-1.007	0.369	-2.733	0.006284	0.04571	n/a		1.224	0.003615	n/a		upregulation inhibited
AC022400.9	128	-3.971	1.255	-3.164	0.001556	0.02675	n/a		n/a		n/a		n/a
SEC24C	90	-3.438	1.282	-2.681	0.007332	0.04869	n/a		n/a		n/a		n/a
PRKAG2-AS1	53	-2.528	0.711	-3.555	0.000378	0.01354	n/a		n/a		n/a		n/a
AC005009.2	51	-2.161	0.507	-4.26	2.04e-05	0.004575	n/a		n/a		n/a		n/a
PCYT1B	133	-2.119	0.77	-2.752	0.005928	0.0443	n/a		n/a		n/a		n/a
SLC5A1	280	-2.061	0.749	-2.752	0.005916	0.0443	n/a		n/a		n/a		n/a
ATP5F1B	86	-1.978	0.577	-3.429	0.0006053	0.01723	n/a		n/a		n/a		n/a
LDB1	1559	-1.863	0.676	-2.754	0.00588	0.04417	n/a		n/a		n/a		n/a
CCP110	142	-1.783	0.495	-3.599	0.0003189	0.01263	n/a		n/a		n/a		n/a
HNRNPU	61	-1.718	0.478	-3.596	0.0003234	0.01263	n/a		n/a		n/a		n/a
AC005052.1	82	-1.68	0.52	-3.232	0.00123	0.02455	n/a		n/a		n/a		n/a
TTBK2	197	-1.658	0.613	-2.706	0.006808	0.04698	n/a		n/a		n/a		n/a
GAS5	88	-1.644	0.572	-2.874	0.004059	0.03789	n/a		n/a		n/a		n/a
DST	91	-1.606	0.512	-3.135	0.001718	0.0278	n/a		n/a		n/a		n/a
GBP5	55	-1.572	0.537	-2.925	0.003445	0.03553	n/a		n/a		n/a		n/a
FBRSL1	54	-1.503	0.426	-3.525	0.0004243	0.01444	n/a		n/a		n/a		n/a
MYH11	117	-1.432	0.386	-3.708	0.0002088	0.01063	n/a		n/a		n/a		n/a
AL035530.2	91	-1.421	0.475	-2.993	0.002761	0.03257	n/a		n/a		n/a		n/a
FAR1	74	-1.415	0.498	-2.84	0.004511	0.03965	n/a		n/a		n/a		n/a
PPP1CC	68	-1.398	0.461	-3.03	0.002446	0.0313	n/a		n/a		n/a		n/a
RIBC1	95	-1.384	0.46	-3.012	0.002598	0.03182	n/a		n/a		n/a		n/a
MYO9B	50	-1.323	0.358	-3.69	0.0002245	0.01066	n/a		n/a		n/a		n/a
MAPK8IP3	54	-1.32	0.352	-3.75	0.0001769	0.009722	n/a		n/a		n/a		n/a
ASIC2	50	-1.3	0.403	-3.23	0.00124	0.02456	n/a		n/a		n/a		n/a
HSDL1	72	-1.3	0.398	-3.267	0.001088	0.02272	n/a		n/a		n/a		n/a
PHLDB1	323	-1.289	0.483	-2.671	0.007572	0.04932	n/a		n/a		n/a		n/a
TGFA	59	-1.234	0.424	-2.913	0.003583	0.03617	n/a		n/a		n/a		n/a
FLNB	291	-1.225	0.458	-2.672	0.007532	0.04925	n/a		n/a		n/a		n/a
ATP2A3	65	-1.223	0.389	-3.141	0.001686	0.02742	n/a		n/a		n/a		n/a
RBM4	78	-1.218	0.327	-3.725	0.0001952	0.01017	n/a		n/a		n/a		n/a
STXBP5L	73	-1.207	0.402	-3.002	0.002683	0.03228	n/a		n/a		n/a		n/a
SRCAP	391	-1.193	0.406	-2.935	0.003334	0.03528	n/a		n/a		n/a		n/a
USP47	65	-1.168	0.38	-3.071	0.002135	0.02977	n/a		n/a		n/a		n/a
GREB1L	70	-1.168	0.387	-3.015	0.002572	0.0318	n/a		n/a		n/a		n/a
KIAA1211	62	-1.165	0.342	-3.409	0.0006521	0.01779	n/a		n/a		n/a		n/a
PTPN14	82	-1.158	0.416	-2.787	0.005322	0.04237	n/a		n/a		n/a		n/a
PLTP	66	-1.144	0.413	-2.768	0.005643	0.04341	n/a		n/a		n/a		n/a
HDDC3	59	-1.133	0.306	-3.701	0.0002147	0.01063	n/a		n/a		n/a		n/a
AC106886.5	364	-1.132	0.388	-2.922	0.003477	0.03571	n/a		n/a		n/a		n/a
SPICE1	131	-1.117	0.3	-3.726	0.0001944	0.01017	n/a		n/a		n/a		n/a
SLC35D2	115	-1.08	0.392	-2.759	0.005804	0.04394	n/a		n/a		n/a		n/a
SEC24A	94	-1.066	0.35	-3.043	0.002339	0.03088	n/a		n/a		n/a		n/a
VPS33A	66	-1.063	0.288	-3.696	0.0002187	0.01063	n/a		n/a		n/a		n/a
GAS6-AS1	129	-1.06	0.356	-2.976	0.002923	0.03354	n/a		n/a		n/a		n/a
RGSL1	154	-1.056	0.368	-2.87	0.004099	0.03799	n/a		n/a		n/a		n/a
GSTM2	91	-1.049	0.343	-3.054	0.002256	0.03058	n/a		n/a		n/a		n/a
PLEKHA6	122	-1.046	0.315	-3.319	0.000902	0.02061	n/a		n/a		n/a		n/a
TPR	342	-1.032	0.361	-2.857	0.004277	0.03891	n/a		n/a		n/a		n/a
DNAJC10	467	-1.002	0.289	-3.467	0.0005264	0.01598	n/a		n/a		n/a		n/a
AL358472.4	1865	1.003	0.324	3.096	0.001963	0.02957	n/a		n/a		n/a		n/a
LYPD4	56	1.004	0.358	2.805	0.005035	0.04123	n/a		n/a		n/a		n/a
HINT2	362	1.009	0.327	3.087	0.002023	0.02967	n/a		n/a		n/a		n/a
SENP3	89	1.011	0.266	3.806	0.0001414	0.00959	n/a		n/a		n/a		n/a
PGAP3	130	1.013	0.346	2.931	0.003377	0.03535	n/a		n/a		n/a		n/a
C5AR2	3005	1.014	0.297	3.415	0.0006367	0.01772	n/a		n/a		n/a		n/a
AL590556.3	57	1.016	0.321	3.161	0.001572	0.02675	n/a		n/a		n/a		n/a
LIFR-AS1	32	1.02	0.28	3.649	0.0002634	0.01132	n/a		n/a		n/a		n/a
KLK10	84	1.02	0.37	2.758	0.005816	0.04394	n/a		n/a		n/a		n/a
AC004491.1	126	1.032	0.348	2.968	0.003002	0.03372	n/a		n/a		n/a		n/a
AC104534.1	87	1.032	0.328	3.143	0.001671	0.02736	n/a		n/a		n/a		n/a
ESPL1	14521	1.037	0.223	4.648	3.35e-06	0.001076	n/a		n/a		n/a		n/a
ZNF524	367	1.042	0.343	3.04	0.002369	0.03111	n/a		n/a		n/a		n/a
SLC37A3	554	1.043	0.292	3.576	0.000349	0.01322	n/a		n/a		n/a		n/a
TRIP6	73	1.049	0.385	2.724	0.006444	0.04618	n/a		n/a		n/a		n/a
AKAP12	28	1.049	0.327	3.212	0.001319	0.02562	n/a		n/a		n/a		n/a
POLR2L	1897	1.049	0.344	3.053	0.002269	0.03062	n/a		n/a		n/a		n/a
UQCR11	949	1.052	0.342	3.077	0.00209	0.02968	n/a		n/a		n/a		n/a
AL133410.3	328	1.056	0.339	3.119	0.001814	0.02867	n/a		n/a		n/a		n/a
ALDH16A1	4927	1.079	0.321	3.363	0.0007708	0.01858	n/a		n/a		n/a		n/a
FSTL3	295	1.08	0.354	3.055	0.002254	0.03058	n/a		n/a		n/a		n/a
RBM5	238	1.08	0.282	3.834	0.0001261	0.009229	n/a		n/a		n/a		n/a
ATP1B3	33	1.09	0.351	3.101	0.001931	0.02955	n/a		n/a		n/a		n/a
DLGAP1-AS1	40	1.091	0.403	2.708	0.006762	0.04682	n/a		n/a		n/a		n/a
IP6K3	36	1.091	0.369	2.958	0.003093	0.03393	n/a		n/a		n/a		n/a
RP1L1	69	1.095	0.303	3.616	0.0002997	0.01205	n/a		n/a		n/a		n/a
LINC00910	58	1.098	0.297	3.695	0.0002195	0.01063	n/a		n/a		n/a		n/a
IZUMO2	193	1.144	0.294	3.888	0.000101	0.008214	n/a		n/a		n/a		n/a
CAPNS1	1495	1.151	0.322	3.569	0.0003578	0.01331	n/a		n/a		n/a		n/a
KTN1	323	1.154	0.273	4.227	2.36e-05	0.004575	n/a		n/a		n/a		n/a
CARD8-AS1	183	1.155	0.41	2.819	0.004812	0.04064	n/a		n/a		n/a		n/a
WAS	55	1.157	0.337	3.43	0.0006029	0.01723	n/a		1.943	6.79e-05	n/a		n/a
ACOT9	82	1.159	0.336	3.445	0.0005711	0.01675	n/a		n/a		n/a		n/a
NTHL1	165	1.159	0.317	3.655	0.0002572	0.01131	n/a		n/a		n/a		n/a
PRM2	31	1.168	0.405	2.88	0.003974	0.03781	n/a		n/a		n/a		n/a
AP002336.2	187	1.181	0.348	3.397	0.0006807	0.01812	n/a		n/a		n/a		n/a
PDXK	552	1.183	0.326	3.626	0.0002874	0.01176	n/a		n/a		n/a		n/a
GNAI2	88	1.192	0.395	3.021	0.00252	0.03153	n/a		n/a		n/a		n/a
AC005776.2	103	1.225	0.353	3.471	0.0005192	0.01598	n/a		n/a		n/a		n/a
PICK1	109	1.23	0.295	4.163	3.14e-05	0.00486	n/a		n/a		n/a		n/a
AC010618.1	314	1.295	0.201	6.435	1.24e-10	3.77e-07	n/a		n/a		n/a		n/a
TPGS1	26	1.323	0.42	3.151	0.001629	0.0269	n/a		n/a		n/a		n/a
AC009560.2	1487	1.565	0.334	4.686	2.79e-06	0.0009523	n/a		n/a		n/a		n/a
DCTPP1	18	1.573	0.49	3.209	0.00133	0.02568	n/a		n/a		n/a		n/a
ELF3-AS1	48	1.603	0.589	2.724	0.006457	0.04618	n/a		n/a		n/a		n/a
EFCAB6-AS1	191	1.609	0.395	4.069	4.73e-05	0.005655	n/a		n/a		n/a		n/a
AC010522.1	33	1.657	0.511	3.244	0.001179	0.02395	n/a		n/a		n/a		n/a
IFITM1	121	1.668	0.395	4.225	2.39e-05	0.004575	n/a		n/a		n/a		n/a
FBLN7	151	1.686	0.327	5.151	2.59e-07	0.0002259	n/a		n/a		n/a		n/a
AC079768.3	46	1.787	0.371	4.821	1.43e-06	0.0006806	n/a		n/a		n/a		n/a
CPLX2	17	2.039	0.627	3.251	0.001148	0.02343	n/a		n/a		n/a		n/a
LINC02600	43	1.003	0.319	3.139	0.001697	0.02753	1.144	0.003968	n/a		n/a		increased expression
AC008760.1	26	1.004	0.355	2.831	0.004641	0.04004	1.999	8.29e-06	n/a		n/a		increased expression
AC087294.1	159	1.019	0.373	2.731	0.006307	0.04571	1.128	0.002522	n/a		n/a		increased expression
PSMD2	203	1.039	0.332	3.13	0.001748	0.02812	1.219	0.0009881	n/a		n/a		increased expression
AC079584.1	103	1.056	0.25	4.216	2.49e-05	0.004575	1.346	1.676e-06	n/a		n/a		increased expression
AC010973.2	138	1.063	0.271	3.922	8.8e-05	0.007921	1.07	6.639e-06	n/a		n/a		increased expression
GEMIN8	25	1.126	0.303	3.715	0.0002028	0.01048	1.016	0.004581	n/a		n/a		increased expression
SLC35E4	44	1.174	0.309	3.8	0.0001446	0.00959	2.121	1.138e-08	1.137	0.004892	n/a		increased expression
ARRDC1	24	1.244	0.417	2.984	0.002843	0.0331	2.361	1.554e-06	2.074	0.0002542	n/a		increased expression
CD99	61	1.271	0.336	3.788	0.000152	0.00959	2.422	1.735e-06	1.8	0.002998	n/a		increased expression
ZNF681	80	1.29	0.481	2.679	0.007377	0.04869	2.473	1.131e-05	2.459	5.664e-05	n/a		increased expression
AC009630.1	17	1.533	0.569	2.697	0.006998	0.04754	4.166	2.323e-06	3.211	0.001413	n/a		increased expression
TPM2	31	1.55	0.485	3.197	0.00139	0.02593	1.148	0.02326	n/a		n/a		increased expression
SERPINA5	41	1.648	0.523	3.152	0.001623	0.0269	1.795	0.0004168	n/a		n/a		increased expression
Differential Expression: mean normalised counts ≥ 50; log2(fold-change) ≥ |1|; FDR-adj. p-value <0.05. Orange cell indicates increased gene expression; blue indicates decreased gene expression.
