# Supplementary material for: Alterations in the p53 isoform ratio govern breast cancer cell fate in response to DNA damage
Source: Cell Death Dis. 2022 Oct 28;13(10):907. doi: 10.1038/s41419-022-05349-9 (PMC9616954; doi:10.1038/s41419-022-05349-9)
Supplement: Supplementary file 4 — Supplementary Table S4 [file 41419_2022_5349_MOESM4_ESM.xlsx]

## Sheet: S4
Supplementary Table S4: Differential Gene in Expression in DOX-treated MCF-7-shp53α vs DOX-treated MCF-7-shNT.
Gene	baseMean	log2FoldChange DOX	lfcSE	stat	P value	padj	log2FoldChange from baseline for shp53α	padj	log2FoldChange from baseline for shNT	padj	log2FoldChange Vehicle	padj	Effect of p53α knockdown
		shp53α vs shNT									shp53α vs shNT
ECI2	142	1.028	0.253	4.066	4.776e-05	0.003666	n/a		-1.032	0.0002391	n/a		downregulation inhibited
ERN2	389	1.036	0.26	3.983	6.817e-05	0.004668	-1.63	1.725e-08	-2.41	2.914e-18	n/a		downregulation inhibited
PLIN2	176	1.036	0.26	3.99	6.62e-05	0.004607	n/a		-1.458	3.288e-07	n/a		downregulation inhibited
PBXIP1	390	1.111	0.262	4.24	2.233e-05	0.002293	n/a		-1.591	7.49e-09	n/a		downregulation inhibited
TRMT2A	450	1.147	0.233	4.931	8.173e-07	0.0002213	n/a		-1.512	5.605e-12	n/a		downregulation inhibited
ALOXE3	73	1.158	0.292	3.962	7.435e-05	0.004936	n/a		-1.804	1.22e-08	n/a		downregulation inhibited
GMNN	139	1.166	0.285	4.095	4.222e-05	0.003493	-1.179	0.0003045	-1.864	1.177e-09	n/a		downregulation inhibited
TRIP13	313	1.184	0.245	4.83	1.367e-06	0.0003169	n/a		-1.676	9.873e-12	n/a		downregulation inhibited
AC092718.5	55	1.186	0.277	4.278	1.882e-05	0.002046	n/a		-1.357	1.99e-06	n/a		downregulation inhibited
PDK3	95	1.189	0.213	5.572	2.518e-08	1.364e-05	n/a		-1.045	1.344e-05	n/a		downregulation inhibited
MELK	504	1.237	0.256	4.827	1.384e-06	0.0003169	n/a		-1.745	2.653e-10	n/a		downregulation inhibited
NDC80	390	1.244	0.29	4.282	1.852e-05	0.002046	-1.243	0.0004984	-2.383	1.568e-13	n/a		downregulation inhibited
FARSA	68	1.251	0.363	3.447	0.0005677	0.01776	n/a		-1.418	0.0002296	n/a		downregulation inhibited
LGR6	63	1.274	0.399	3.195	0.001398	0.03084	n/a		-2.208	8.463e-09	n/a		downregulation inhibited
GNE	233	1.077	0.299	3.609	0.0003076	0.01255	n/a		n/a		1.001	0.0105	increased expression (0h)
SERPINB9	56	1.162	0.325	3.58	0.0003432	0.01336	1.972	2.185e-08	1.846	1.784e-06	1.026	0.0984	increased expression (0h)
PGLYRP4	33	1.258	0.361	3.483	0.0004955	0.0167	1.364	0.00254	2.313	0.0001664	2.176	0.0205	increased expression (0h)
PICK1	109	1.346	0.288	4.672	2.988e-06	0.0004684	n/a		n/a		1.276	0.000563	increased expression (0h)
LRG1	62	2.1	0.602	3.489	0.0004839	0.01657	-1.613	0.001478	-2.22	0.001145	1.515	0.0127	increased expression (0h)
ZNF681	80	2.295	0.477	4.813	1.49e-06	0.0003169	2.4	2.26e-05	2.459	5.664e-05	2.366	0.000382	increased expression (0h)
PRODH	351	-3.018	0.469	-6.441	1.19e-10	1.417e-07	n/a		3.023	4.714e-08	n/a		upregulation inhibited
DGCR6	969	-2.585	0.312	-8.292	1.118e-16	3.331e-13	n/a		2.777	5.078e-16	n/a		upregulation inhibited
AC127894.1	94	-2.287	0.485	-4.714	2.428e-06	0.0004136	n/a		2.062	0.0001038	n/a		upregulation inhibited
ITSN2	125	-1.805	0.295	-6.122	9.241e-10	7.864e-07	n/a		2.527	9.512e-14	n/a		upregulation inhibited
LINC02318	53	-1.682	0.51	-3.297	0.0009759	0.02539	n/a		1.599	0.006412	n/a		upregulation inhibited
RIOX1	61	-1.644	0.398	-4.126	3.686e-05	0.003229	1.321	0.02713	2.753	4.653e-09	n/a		upregulation inhibited
MAP4K3	51	-1.586	0.425	-3.735	0.0001876	0.009235	n/a		1.686	0.0004803	n/a		upregulation inhibited
PWWP3B	52	-1.58	0.474	-3.331	0.0008659	0.02338	n/a		1.83	0.0009096	n/a		upregulation inhibited
ACER2	224	-1.577	0.403	-3.918	8.947e-05	0.00567	2.312	1.342e-05	3.308	1.732e-12	n/a		upregulation inhibited
ZNF16	220	-1.555	0.386	-4.03	5.57e-05	0.004046	1.23	0.0199	2.257	2.036e-07	n/a		upregulation inhibited
PTPN4	108	-1.533	0.49	-3.126	0.001771	0.03471	2.092	0.01134	3.188	5.034e-07	n/a		upregulation inhibited
TC2N	50	-1.385	0.426	-3.25	0.001154	0.02787	n/a		2.134	2.171e-05	n/a		upregulation inhibited
MTG2	108	-1.378	0.415	-3.318	0.0009077	0.02403	n/a		1.957	1.131e-05	n/a		upregulation inhibited
FCGR1A	59	-1.36	0.391	-3.483	0.0004963	0.0167	1.619	0.006989	2.315	1.077e-06	n/a		upregulation inhibited
ZSCAN25	471	-1.328	0.409	-3.248	0.001164	0.02787	n/a		1.234	0.009773	n/a		upregulation inhibited
FAM219B	68	-1.311	0.359	-3.653	0.0002587	0.01167	2.125	0.004707	3.015	2.121e-07	n/a		upregulation inhibited
HEATR6	111	-1.31	0.409	-3.203	0.001359	0.03031	n/a		1.452	0.00204	n/a		upregulation inhibited
HNRNPL	61	-1.303	0.27	-4.823	1.417e-06	0.0003169	n/a		1.365	5.273e-06	n/a		upregulation inhibited
KLK15	59	-1.296	0.431	-3.004	0.002669	0.04455	1.879	0.009471	2.195	3.167e-05	n/a		upregulation inhibited
RMDN3	78	-1.295	0.284	-4.558	5.162e-06	0.00075	n/a		1.16	0.0001206	n/a		upregulation inhibited
MXRA7	215	-1.24	0.341	-3.637	0.000276	0.01209	n/a		1.405	0.000301	n/a		upregulation inhibited
POLR1C	78	-1.234	0.299	-4.128	3.659e-05	0.003229	n/a		1.157	0.0006265	n/a		upregulation inhibited
BAALC	56	-1.221	0.352	-3.464	0.0005326	0.01753	1.286	0.0147	2.238	7.085e-08	n/a		upregulation inhibited
TNS4	155	-1.174	0.248	-4.727	2.28e-06	0.0004115	n/a		1.384	6.892e-07	n/a		upregulation inhibited
TMEM184A	71	-1.154	0.389	-2.969	0.002988	0.04759	n/a		1.599	0.0002599	n/a		upregulation inhibited
AC037441.1	585	-1.149	0.202	-5.68	1.343e-08	8.001e-06	2.368	1.183e-21	3.066	1.345e-41	n/a		upregulation inhibited
TMEM249	90	-1.14	0.35	-3.256	0.00113	0.02758	1.033	0.03562	1.933	1.16e-06	n/a		upregulation inhibited
RUSC1-AS1	67	-1.132	0.327	-3.459	0.000543	0.01768	n/a		1.25	0.000456	n/a		upregulation inhibited
AL121895.1	164	-1.129	0.25	-4.521	6.16e-06	0.0008474	n/a		1.235	7.724e-06	n/a		upregulation inhibited
AC233992.2	75	-1.12	0.292	-3.835	0.0001253	0.007031	n/a		1.784	9.285e-08	n/a		upregulation inhibited
AC018629.1	159	-1.119	0.232	-4.814	1.481e-06	0.0003169	n/a		1.23	2.166e-06	n/a		upregulation inhibited
RABIF	146	-1.105	0.321	-3.443	0.0005755	0.01776	n/a		1.63	5.981e-06	n/a		upregulation inhibited
LPGAT1	976	-1.075	0.26	-4.139	3.496e-05	0.003204	1.338	1.231e-05	1.745	2.753e-10	n/a		upregulation inhibited
RNF130	128	-1.048	0.32	-3.274	0.001059	0.02662	n/a		1.55	1.988e-05	n/a		upregulation inhibited
CTBP1	373	-1.047	0.268	-3.906	9.379e-05	0.00582	n/a		1.648	2.061e-08	n/a		upregulation inhibited
SHISA5	98	-1.045	0.31	-3.37	0.0007529	0.02125	n/a		1.041	0.003455	n/a		upregulation inhibited
CPTP	393	-1.044	0.333	-3.132	0.001734	0.03442	n/a		1.596	3.227e-05	n/a		upregulation inhibited
UNC13B	610	-1.017	0.146	-6.951	3.637e-12	5.416e-09	n/a		1.006	5.374e-10	n/a		upregulation inhibited
LSM3	578	-1.016	0.238	-4.278	1.889e-05	0.002046	1.537	5.577e-08	2.455	6.037e-21	n/a		upregulation inhibited
PRSS50	56	-1.015	0.295	-3.444	0.0005739	0.01776	n/a		1.006	0.00119	n/a		upregulation inhibited
AL713999.1	56	-1.014	0.284	-3.563	0.000367	0.01365	n/a		1.907	7.889e-08	n/a		upregulation inhibited
AC016876.2	474	-1.636	0.256	-6.393	1.628e-10	1.616e-07	n/a		n/a		-1.325	0.00542	decreased expression (0h)
EIF4A1	550	-1.627	0.221	-7.352	1.951e-13	3.873e-10	n/a		n/a		-1.408	5.43e-05	decreased expression (0h)
SENP3-EIF4A1	456	-1.613	0.158	-10.232	1.425e-24	8.488e-21	n/a		n/a		-1.521	2.67e-14	decreased expression (0h)
CD68	59	-1.166	0.27	-4.325	1.525e-05	0.001781	n/a		n/a		-1.081	0.0878	decreased expression (0h)
SESN2	72	-1.16	0.234	-4.961	6.997e-07	0.0001985	n/a		n/a		-1.043	0.00131	decreased expression (0h)
AC093627.4	33	1.219	0.377	3.232	0.001231	0.02847	1.962	0.0004159	n/a		n/a		increased expression
PDLIM7	29	1.281	0.338	3.785	0.0001537	0.007966	1.478	0.0005849	n/a		n/a		increased expression
GOLGA8B	60	-1.717	0.333	-5.155	2.541e-07	8.409e-05	n/a		n/a		n/a		n/a
DOCK8	392	-1.483	0.28	-5.3	1.158e-07	4.926e-05	n/a		n/a		n/a		n/a
PTPN14	82	-1.327	0.409	-3.247	0.001165	0.02787	n/a		n/a		n/a		n/a
RANBP1	64	-1.272	0.393	-3.24	0.001196	0.02824	3.426	0.006926	1.23	0.01275	n/a		n/a
ASIC2	50	-1.231	0.383	-3.217	0.001295	0.02921	n/a		n/a		n/a		n/a
AC107959.2	62	-1.116	0.305	-3.655	0.0002577	0.01167	n/a		n/a		n/a		n/a
MAP3K15	137	1.023	0.174	5.894	3.763e-09	2.802e-06	n/a		n/a		n/a		n/a
CFAP45	695	1.029	0.202	5.098	3.439e-07	0.0001078	n/a		n/a		n/a		n/a
AL031258.1	76	1.037	0.287	3.616	0.0002991	0.01243	n/a		n/a		n/a		n/a
SYCE2	46	1.08	0.279	3.873	0.0001076	0.006381	n/a		n/a		n/a		n/a
AC007292.2	87	1.088	0.282	3.857	0.0001148	0.00664	n/a		n/a		n/a		n/a
AL109946.1	35	1.099	0.335	3.284	0.001023	0.02605	n/a		n/a		n/a		n/a
AP001267.4	26	1.107	0.303	3.654	0.0002578	0.01167	n/a		n/a		n/a		n/a
AC244153.1	47	1.161	0.321	3.617	0.0002985	0.01243	n/a		n/a		n/a		n/a
SSX4	34	1.192	0.297	4.015	5.942e-05	0.004264	n/a		n/a		n/a		n/a
VHL	44	1.213	0.312	3.885	0.0001023	0.006156	n/a		n/a		n/a		n/a
AC138811.1	141	1.237	0.362	3.417	0.0006326	0.01866	n/a		n/a		n/a		n/a
ACOT9	82	1.26	0.333	3.785	0.0001538	0.007966	n/a		n/a		n/a		n/a
CPNE1	35	1.301	0.385	3.378	0.0007304	0.021	n/a		n/a		n/a		n/a
AL365181.2	53	1.407	0.411	3.427	0.0006097	0.01834	n/a		n/a		n/a		n/a
TUBB2A	114	1.428	0.414	3.445	0.0005709	0.01776	n/a		n/a		n/a		n/a
ZNF233	38	1.445	0.354	4.087	4.378e-05	0.003524	n/a		n/a		n/a		n/a
DOK3	55	1.461	0.292	5.007	5.515e-07	0.0001643	n/a		n/a		n/a		n/a
F13B	23	1.473	0.408	3.611	0.0003055	0.01255	n/a		n/a		n/a		n/a
AC093323.3	159	1.595	0.465	3.428	0.0006087	0.01834	n/a		n/a		n/a		n/a
AL024508.2	31	1.656	0.463	3.573	0.0003529	0.01348	n/a		n/a		n/a		n/a
EEF1E1	26	1.823	0.508	3.587	0.0003348	0.01322	n/a		n/a		n/a		n/a
THEG	19	1.839	0.502	3.662	0.00025	0.0116	n/a		n/a		n/a		n/a
KRT1	38	2.06	0.556	3.703	0.0002134	0.01017	n/a		n/a		n/a		n/a
Differential Expression: mean normalised counts ≥ 50; log2(fold-change) ≥ |1|; FDR-adj. p-value <0.05. Orange cell indicates increased gene expression; blue indicates decreased gene expression.
