# Supplementary material for: Alterations in the p53 isoform ratio govern breast cancer cell fate in response to DNA damage
Source: Cell Death Dis. 2022 Oct 28;13(10):907. doi: 10.1038/s41419-022-05349-9 (PMC9616954; doi:10.1038/s41419-022-05349-9)
Supplement: Supplementary file 5 — Supplementary Table S5 [file 41419_2022_5349_MOESM5_ESM.xlsx]

## Sheet: S5
Supplementary Table S5: Differential Gene in Expression in DOX-treated ZR75-1-sh∆p53 vs DOX-treated ZR75-1-shNT.
Gene	baseMean	log2FoldChange DOX	lfcSE	stat	P value	padj	log2FoldChange from baseline for shd40p53	padj	log2FoldChange from baseline for shNT	padj	log2FoldChange Vehicle	padj	Effect of d40 knockdown
		shd40p53 vs shNT									shd40p53 vs shNT
AC009084.2	52	1.049	0.23	4.567	4.936e-06	0.0002184	n/a		n/a		1.225	2.4e-09	increased expression (0h)
COPG1	209	1.207	0.235	5.126	2.96e-07	1.778e-05	n/a		n/a		1.192	5.768e-07	increased expression (0h)
CASP8AP2	29	1.229	0.407	3.018	0.002549	0.04225	n/a		n/a		1.66	0.008894	increased expression (0h)
UBAC1	426	1.273	0.255	4.995	5.898e-07	3.405e-05	1.315	4.106e-07	1.077	5.775e-05	1.052	0.002192	increased expression (0h)
LIFR	151	1.275	0.239	5.326	1.006e-07	6.571e-06	n/a		n/a		1.04	0.0008704	increased expression (0h)
NACC1	40	1.364	0.194	7.031	2.057e-12	3.535e-10	n/a		n/a		1.138	1.575e-07	increased expression (0h)
AC022509.4	38	1.452	0.366	3.966	7.301e-05	0.002243	n/a		n/a		1.324	4.982e-05	increased expression (0h)
NDUFA7	35	1.498	0.232	6.453	1.094e-10	1.305e-08	n/a		n/a		1.445	1.593e-11	increased expression (0h)
TLR6	28	1.522	0.203	7.491	6.818e-14	1.482e-11	n/a		n/a		1.251	7.535e-05	increased expression (0h)
AQP3	469	1.572	0.254	6.179	6.469e-10	6.375e-08	1.307	2.508e-06	1.121	7.823e-05	1.403	5.29e-05	increased expression (0h)
RPS28	99	1.691	0.184	9.204	3.441e-20	1.496e-17	n/a		n/a		1.186	2.281e-14	increased expression (0h)
KANK3	40	1.786	0.206	8.674	4.168e-18	1.467e-15	n/a		n/a		1.167	3.202e-07	increased expression (0h)
TNKS1BP1	16	1.794	0.428	4.191	2.783e-05	0.0009794	n/a		n/a		1.78	0.002402	increased expression (0h)
MYBBP1A	64	1.857	0.338	5.488	4.064e-08	2.916e-06	n/a		n/a		1.396	4.092e-05	increased expression (0h)
TUBB4A	24	1.985	0.473	4.196	2.714e-05	0.0009643	n/a		n/a		1.574	1.973e-07	increased expression (0h)
AC118754.1	43	2.184	0.386	5.66	1.51e-08	1.187e-06	n/a		n/a		1.371	0.0005385	increased expression (0h)
C1QTNF6	26	2.263	0.422	5.362	8.238e-08	5.485e-06	n/a		n/a		2.471	2.297e-11	increased expression (0h)
AC079768.3	46	2.401	0.526	4.568	4.926e-06	0.0002184	n/a		n/a		1.12	0.005068	increased expression (0h)
AC096763.1	9	3.907	0.627	6.23	4.662e-10	4.719e-08	n/a		n/a		3.403	3.405e-12	increased expression (0h)
ABCC11	138	1.477	0.351	4.207	2.591e-05	0.0009296	n/a		-1.24	0.002736	n/a		down-regulation inhibited
CCAR2	53	-5.289	1.09	-4.854	1.211e-06	6.53e-05	n/a		-1.713	0.0001153	-5.02	2.384e-14	down-regulation inhibited; decreased (0h)
ZNF41	156	-7.008	1.263	-5.548	2.898e-08	2.163e-06	n/a		n/a		-4.922	0.0006048	decreased expression (0h)
PICK1	109	-5.941	0.529	-11.236	2.714e-29	5.014e-26	n/a		n/a		-5.388	2.553e-44	decreased expression (0h)
RBM24	90	-5.301	1.244	-4.261	2.033e-05	0.0007523	n/a		n/a		-3.15	0.0007517	decreased expression (0h)
SERPINB9	56	-5.152	1.257	-4.099	4.158e-05	0.00141	n/a		n/a		-5.298	0.0008208	decreased expression (0h)
AC037459.2	80	-4.916	0.925	-5.314	1.071e-07	6.882e-06	-2.53	0.03695	-1.853	5.918e-05	-4.204	1.156e-15	decreased expression (0h)
WWOX	63	-4.803	0.492	-9.76	1.675e-22	1.126e-19	3.262	0.00135	2.776	6.976e-09	-5.264	2.356e-08	decreased expression (0h)
VPS26B	87	-4.295	0.691	-6.217	5.062e-10	5.055e-08	-3.215	5.058e-05	-1.298	6.58e-07	-2.383	1.366e-12	decreased expression (0h)
DICER1	416	-4.055	0.509	-7.974	1.537e-15	3.549e-13	2.871	0.004677	2.345	1.097e-07	-4.538	2.352e-06	decreased expression (0h)
LPIN1	247	-3.91	0.432	-9.044	1.514e-19	6.216e-17	n/a		n/a		-5.282	3.57e-25	decreased expression (0h)
IRF6	71	-3.809	0.37	-10.283	8.368e-25	8.834e-22	n/a		n/a		-2.393	1.65e-07	decreased expression (0h)
ZMYND8	345	-3.439	0.352	-9.764	1.6e-22	1.126e-19	n/a		n/a		-3.607	1.294e-40	decreased expression (0h)
C4orf19	135	-3.422	0.241	-14.218	7.117e-46	5.259e-42	n/a		n/a		-3.76	1.18e-60	decreased expression (0h)
PDXK	552	-3.327	0.344	-9.664	4.305e-22	2.273e-19	n/a		n/a		-3.494	2.299e-18	decreased expression (0h)
LRG1	62	-3.058	0.339	-9.015	1.966e-19	7.265e-17	n/a		n/a		-3.682	3.611e-33	decreased expression (0h)
PAPOLA	65	-3.053	0.435	-7.026	2.125e-12	3.569e-10	n/a		n/a		-2.124	1.541e-06	decreased expression (0h)
ELOVL2	473	-2.456	0.376	-6.528	6.666e-11	8.685e-09	-1.81	2.455e-05	-1.137	0.0004409	-1.77	3.573e-12	decreased expression (0h)
CARHSP1	94	-2.377	0.428	-5.551	2.837e-08	2.14e-06	n/a		n/a		-2.687	3.058e-09	decreased expression (0h)
AC016168.3	581	-2.047	0.211	-9.704	2.898e-22	1.648e-19	n/a		n/a		-2.387	2.981e-24	decreased expression (0h)
MRPL55	103	-1.993	0.331	-6.022	1.727e-09	1.636e-07	1.197	0.004529	1.34	0.0004239	-1.832	3.39e-13	decreased expression (0h)
FGFR3	150	-1.955	0.547	-3.573	0.0003531	0.008815	n/a		n/a		-1.125	9.669e-06	decreased expression (0h)
QSOX1	84	-1.883	0.478	-3.938	8.22e-05	0.002469	n/a		n/a		-2.424	1.121e-06	decreased expression (0h)
FOXRED1	89	-1.801	0.246	-7.312	2.624e-13	5.102e-11	n/a		n/a		-1.155	1.32e-06	decreased expression (0h)
PIWIL4	68	-1.663	0.241	-6.89	5.595e-12	9.188e-10	n/a		n/a		-1.381	1.315e-06	decreased expression (0h)
AC073611.2	5691	-1.658	0.159	-10.411	2.217e-25	2.73e-22	n/a		n/a		-1.667	1.011e-27	decreased expression (0h)
AC011462.5	98	-1.606	0.37	-4.334	1.464e-05	0.0005726	n/a		n/a		-1.515	0.01473	decreased expression (0h)
PFDN5	13534	-1.541	0.139	-11.084	1.496e-28	2.211e-25	n/a		n/a		-1.875	2.57e-45	decreased expression (0h)
ESPL1	14521	-1.523	0.224	-6.802	1.031e-11	1.555e-09	n/a		n/a		-1.837	3.405e-12	decreased expression (0h)
DPEP3	112	-1.499	0.154	-9.735	2.132e-22	1.313e-19	2.403	4.443e-36	2.466	1.24e-53	-1.415	7.571e-10	decreased expression (0h)
NEDD9	108	-1.413	0.265	-5.324	1.014e-07	6.571e-06	n/a		n/a		-1.045	0.008666	decreased expression (0h)
GAREM1	65	-1.381	0.395	-3.493	0.0004768	0.01152	-1.539	0.000539	-1.518	6.96e-08	-1.337	5.623e-06	decreased expression (0h)
RAB31	1132	-1.373	0.166	-8.286	1.169e-16	3.084e-14	n/a		n/a		-1.581	2.528e-19	decreased expression (0h)
LINC00469	54	-1.324	0.29	-4.57	4.888e-06	0.0002184	n/a		n/a		-1.378	4.087e-05	decreased expression (0h)
NBR1	364	-1.275	0.149	-8.575	9.915e-18	3.331e-15	n/a		n/a		-1.414	2.101e-30	decreased expression (0h)
MISP	614	-1.273	0.374	-3.406	0.0006599	0.01491	n/a		n/a		-1.414	2.101e-30	decreased expression (0h)
NNT	210	-1.189	0.214	-5.554	2.786e-08	2.123e-06	n/a		n/a		-1.692	2.669e-13	decreased expression (0h)
PXDN	480	-1.177	0.176	-6.68	2.383e-11	3.522e-09	n/a		n/a		-1.045	4.962e-07	decreased expression (0h)
UGT3A2	84	-1.146	0.261	-4.386	1.153e-05	0.0004607	n/a		n/a		-1.558	1.057e-07	decreased expression (0h)
RUNX1T1	59	-1.096	0.295	-3.719	0.0001997	0.005362	n/a		n/a		-1.252	8.012e-05	decreased expression (0h)
SPCS2	80	-1.07	0.223	-4.787	1.689e-06	8.668e-05	n/a		n/a		-1.023	0.0003263	decreased expression (0h)
FGF12-AS2	59	-1.025	0.309	-3.318	0.000907	0.01888	1.683	0.0003181	1.259	6.746e-05	-1.442	0.0158	decreased expression (0h)
RETREG1	128	-1.015	0.222	-4.574	4.782e-06	0.0002182	n/a		n/a		-1.165	1.315e-10	decreased expression (0h)
FIZ1	257	-1.492	0.441	-3.384	0.0007143	0.01585	-1.118	0.04299	n/a		n/a		decreased expression
AC138028.6	52	-1.312	0.364	-3.599	0.0003197	0.008119	-1.086	0.005905	n/a		n/a		decreased expression
CTU2	172	-1.245	0.189	-6.583	4.608e-11	6.306e-09	-1.132	6.166e-09	n/a		n/a		decreased expression
BCAP29	70	-1.051	0.307	-3.423	0.0006198	0.01422	-1.052	0.001021	n/a		n/a		decreased expression
STKLD1	446	-1.041	0.301	-3.462	0.0005371	0.01262	-1.44	1.529e-05	n/a		n/a		decreased expression
PCAT19	348	-4.066	0.397	-10.23	1.456e-24	1.345e-21	-1.067	0.02492	n/a		-3.682	2.528e-19	decreased expression (DOX and 0h)
NPR3	113	-2.202	0.261	-8.422	3.716e-17	1.111e-14	-1.505	2.702e-07	n/a		-1.161	9.32e-07	decreased expression (DOX and 0h)
LIFR-AS1	32	1.232	0.265	4.641	3.461e-06	0.0001634	1.122	8.334e-05	n/a		n/a		increased expression
UBE2QL1	197	-3.639	0.369	-9.851	6.795e-23	5.58e-20	3.639	0.004663	n/a		-6.418	1.828e-07	increased expression (DOX); decreased (0h)
DMAC2	155	-3.422	0.355	-9.635	5.677e-22	2.797e-19	2.571	1.674e-08	n/a		-5.934	2.238e-66	increased expression (DOX); decreased (0h)
AC068580.5	3788	-2.768	0.235	-11.757	6.497e-32	2.401e-28	1.097	5.57e-05	n/a		-4.143	8.207e-57	increased expression (DOX); decreased (0h)
CCL28	146	-2.008	0.223	-9.02	1.885e-19	7.265e-17	3.383	5.523e-38	1.702	1.552e-15	-3.661	6.188e-68	increased expression (DOX); decreased (0h)
MOB3B	64	-1.791	0.219	-8.172	3.032e-16	7.468e-14	2.711	1.515e-16	n/a		-4.108	6.899e-38	increased expression (DOX); decreased (0h)
BAIAP3	96	-1.537	0.275	-5.579	2.417e-08	1.861e-06	2.257	5.61e-12	1.085	0.0004975	-2.683	6.109e-12	increased expression (DOX); decreased (0h)
LINC00476	504	-1.747	0.279	-6.273	3.55e-10	3.644e-08	n/a		n/a		n/a		n/a
GREB1L	70	-1.566	0.228	-6.881	5.947e-12	9.376e-10	n/a		n/a		n/a		n/a
PCYOX1L	120	-1.423	0.429	-3.316	0.0009143	0.01898	n/a		n/a		n/a		n/a
LINC00868	236	-1.398	0.331	-4.226	2.379e-05	0.0008705	n/a		n/a		n/a		n/a
KRTAP4-3	396	-1.398	0.191	-7.316	2.551e-13	5.096e-11	n/a		n/a		n/a		n/a
ZNF252P-AS1	137	-1.393	0.411	-3.39	0.0006988	0.0157	n/a		n/a		n/a		n/a
TSPAN4	579	-1.383	0.259	-5.336	9.487e-08	6.26e-06	n/a		n/a		n/a		n/a
AF235103.1	111	-1.36	0.336	-4.043	5.284e-05	0.001713	n/a		n/a		n/a		n/a
NTHL1	165	-1.164	0.323	-3.605	0.0003116	0.00794	n/a		n/a		n/a		n/a
SNAP25-AS1	54	-1.149	0.271	-4.234	2.3e-05	0.0008455	n/a		n/a		n/a		n/a
MYORG	980	-1.131	0.098	-11.522	1.025e-30	2.526e-27	n/a		n/a		n/a		n/a
AC125421.1	62	-1.057	0.267	-3.954	7.674e-05	0.002334	n/a		n/a		n/a		n/a
HNRNPUL1	412	-1.045	0.234	-4.475	7.656e-06	0.0003233	n/a		n/a		n/a		n/a
PURPL	57	-1.031	0.255	-4.038	5.383e-05	0.001729	5.396	2.456e-33	5.967	2.815e-50	n/a		n/a
SHARPIN	3404	-1.019	0.224	-4.542	5.565e-06	0.0002433	n/a		n/a		n/a		n/a
AL022311.1	119	-1.016	0.25	-4.069	4.725e-05	0.001573	n/a		n/a		n/a		n/a
SLC1A2	181	1.019	0.162	6.274	3.529e-10	3.644e-08	n/a		n/a		n/a		n/a
AL354707.1	62	1.028	0.231	4.446	8.757e-06	0.0003585	n/a		n/a		n/a		n/a
AC137695.3	67	1.041	0.293	3.554	0.0003799	0.009358	n/a		n/a		n/a		n/a
OXCT1	455	1.061	0.148	7.163	7.9e-13	1.424e-10	n/a		n/a		n/a		n/a
EIF5A	25	1.09	0.305	3.568	0.0003591	0.008936	n/a		n/a		n/a		n/a
GFRA1	24	1.099	0.352	3.12	0.00181	0.0327	n/a		n/a		n/a		n/a
DDX17	77	1.106	0.273	4.046	5.208e-05	0.001697	n/a		n/a		n/a		n/a
CALML5	412	1.135	0.23	4.929	8.26e-07	4.633e-05	n/a		n/a		n/a		n/a
UQCRC1	24	1.17	0.307	3.809	0.0001397	0.003925	n/a		n/a		n/a		n/a
AC006059.2	25	1.176	0.248	4.74	2.135e-06	0.0001066	n/a		n/a		n/a		n/a
AL158136.1	58	1.238	0.317	3.911	9.204e-05	0.002732	n/a		n/a		n/a		n/a
SNX20	28	1.299	0.409	3.173	0.001506	0.0284	n/a		n/a		n/a		n/a
LINC01695	44	1.352	0.287	4.716	2.403e-06	0.0001176	n/a		n/a		n/a		n/a
LONP2	26	1.372	0.428	3.203	0.001359	0.02615	n/a		n/a		n/a		n/a
TOX4	22	1.526	0.241	6.336	2.354e-10	2.596e-08	n/a		n/a		n/a		n/a
NUDCD3	17	1.585	0.271	5.846	5.027e-09	4.476e-07	n/a		n/a		n/a		n/a
CALML3	31	1.609	0.415	3.876	0.0001063	0.003105	n/a		n/a		n/a		n/a
SSTR1	28	1.752	0.269	6.521	6.992e-11	8.909e-09	n/a		n/a		n/a		n/a
ABCC12	26	2.205	0.511	4.315	1.594e-05	0.0006167	n/a		n/a		n/a		n/a
PPM1K	13	2.247	0.682	3.293	0.0009917	0.0203	n/a		n/a		n/a		n/a
TRG-AS1	21	2.331	0.277	8.427	3.553e-17	1.111e-14	n/a		n/a		n/a		n/a
DIP2A	51	-1.824	0.316	-5.765	8.179e-09	6.869e-07	n/a		1.976	1.974e-08	n/a		up-regulation inhibited
CNKSR1	82	-1.644	0.2	-8.218	2.071e-16	5.277e-14	n/a		1.278	2.636e-10	n/a		up-regulation inhibited
HNRNPL	61	-1.361	0.205	-6.624	3.503e-11	4.979e-09	1.535	7.227e-10	2.514	1.49e-29	n/a		up-regulation inhibited
ZNF16	220	-1.34	0.376	-3.563	0.0003663	0.009083	n/a		1.481	0.0004636	n/a		up-regulation inhibited
DCAF11	169	-1.331	0.439	-3.034	0.002411	0.04077	n/a		2.172	2.283e-06	n/a		up-regulation inhibited
B3GALNT1	104	-7.723	1.219	-6.338	2.328e-10	2.596e-08	n/a		2.282	6.393e-07	-5.483	0.0006056	up-regulation inhibited; decreased (0h)
PPM1L	362	-6.677	0.922	-7.241	4.448e-13	8.428e-11	n/a		1.038	0.03269	-6.248	1.57e-06	up-regulation inhibited; decreased (0h)
BASP1	837	-6.5	0.903	-7.196	6.187e-13	1.143e-10	n/a		3.328	1.436e-11	-2.195	0.07354	up-regulation inhibited; decreased (0h)
SLC10A3	56	-5.739	1.042	-5.506	3.668e-08	2.684e-06	n/a		2.336	1.3e-08	-3.447	0.03515	up-regulation inhibited; decreased (0h)
TMEM222	62	-2.733	0.297	-9.214	3.139e-20	1.45e-17	n/a		1.113	1.31e-07	-1.09	0.0001243	up-regulation inhibited; decreased (0h)
PRPSAP1	70	-1.321	0.295	-4.482	7.406e-06	0.0003163	n/a		1.177	0.0002177	-1.068	0.02083	up-regulation inhibited; decreased (0h)
Differential Expression: mean normalised counts ≥ 50; log2(fold-change) ≥ |1|; FDR-adj. p-value <0.05. Orange cell indicates increased gene expression; blue indicates decreased gene expression.
