# Supplementary material for: Alterations in the p53 isoform ratio govern breast cancer cell fate in response to DNA damage
Source: Cell Death Dis. 2022 Oct 28;13(10):907. doi: 10.1038/s41419-022-05349-9 (PMC9616954; doi:10.1038/s41419-022-05349-9)
Supplement: Supplementary file 6 — Supplementary Table S6 [file 41419_2022_5349_MOESM6_ESM.xlsx]

## Sheet: S6
Supplementary Table S6: Differential Gene in Expression in DOX-treated ZR75-1-p53α vs DOX-treated ZR75-1-shNT.
Gene	baseMean	log2FoldChange DOX	lfcSE	stat	P value	padj	log2FoldChange from baseline for shp53α	padj	log2FoldChange from baseline for shNT	padj	log2FoldChange Vehicle	padj	Effect of p53α knockdown
		shp53α vs shNT									shp53α vs shNT
AP000911.3	101	1.012	0.23	4.391	1.13e-05	0.0007259	n/a		-1.596	2.758e-12	n/a		downregulation inhibited
CHAC1	50	1.027	0.315	3.256	0.001129	0.02506	n/a		-1.562	2.192e-06	n/a		downregulation inhibited
RAD51-AS1	114	1.036	0.236	4.398	1.094e-05	0.0007153	n/a		-1.882	6.746e-19	n/a		downregulation inhibited
SRCIN1	661	1.043	0.278	3.751	0.0001759	0.006403	n/a		-1.557	1.004e-07	n/a		downregulation inhibited
CYP3A7-CYP3A51P	109	1.056	0.178	5.938	2.886e-09	6.665e-07	n/a		-1.023	9.82e-08	n/a		downregulation inhibited
CHAF1A	361	1.057	0.201	5.25	1.519e-07	2.119e-05	n/a		-1.291	3.092e-09	n/a		downregulation inhibited
DNAJC27-AS1	79	1.077	0.303	3.551	0.0003834	0.01124	n/a		-1.108	0.001062	n/a		downregulation inhibited
AP000911.1	80	1.106	0.353	3.135	0.001721	0.03253	n/a		-1.815	4.393e-07	n/a		downregulation inhibited
BICDL2	139	1.156	0.223	5.173	2.304e-07	3.041e-05	n/a		-1.337	4.557e-08	n/a		downregulation inhibited
OR2L2	51	1.168	0.177	6.59	4.393e-11	2.319e-08	n/a		-1.408	5.511e-15	n/a		downregulation inhibited
ZNF529-AS1	109	1.169	0.233	5.022	5.103e-07	5.59e-05	n/a		-1.585	4.56e-10	n/a		downregulation inhibited
PRRT2	535	1.183	0.207	5.725	1.033e-08	2.062e-06	n/a		-1.347	8.31e-10	n/a		downregulation inhibited
AC018511.2	76	1.187	0.239	4.97	6.686e-07	6.863e-05	n/a		-1.344	1.033e-07	n/a		downregulation inhibited
SPIRE2	59	1.199	0.393	3.049	0.002299	0.03896	n/a		-1.97	4.174e-06	n/a		downregulation inhibited
AC092718.3	186	1.209	0.199	6.062	1.345e-09	3.314e-07	n/a		-1.371	5.203e-11	n/a		downregulation inhibited
FANCG	479	1.21	0.188	6.447	1.138e-10	4.438e-08	n/a		-1.346	4.508e-11	n/a		downregulation inhibited
BBS12	150	1.211	0.341	3.547	0.0003891	0.01132	-1.053	0.006302	-1.846	1.562e-07	n/a		downregulation inhibited
ANPEP	65	1.22	0.369	3.311	0.0009296	0.02133	n/a		-1.345	0.001719	n/a		downregulation inhibited
ERN2	389	1.232	0.259	4.761	1.927e-06	0.0001656	-1.991	1.74e-13	-2.857	1.603e-26	n/a		downregulation inhibited
AC092718.5	55	1.247	0.301	4.148	3.358e-05	0.001688	n/a		-1.185	0.000241	n/a		downregulation inhibited
FARSA	68	1.254	0.376	3.337	0.0008469	0.02006	n/a		-1.241	0.002698	n/a		downregulation inhibited
NDUFA9	53	1.271	0.339	3.752	0.0001752	0.006403	n/a		-1.375	0.0003471	n/a		downregulation inhibited
MELK	504	1.283	0.253	5.068	4.013e-07	4.855e-05	-1.083	0.0001523	-1.939	2.567e-13	n/a		downregulation inhibited
AC037459.2	80	1.318	0.412	3.201	0.00137	0.02776	-1.289	0.007152	-1.853	5.918e-05	n/a		downregulation inhibited
THOC6	245	1.346	0.246	5.481	4.24e-08	7.122e-06	n/a		-1.179	2.609e-05	n/a		downregulation inhibited
ALOXE3	73	1.354	0.29	4.662	3.13e-06	0.000257	n/a		-1.559	8.659e-07	n/a		downregulation inhibited
ATP5MC2	57	1.367	0.434	3.148	0.001643	0.0315	n/a		-1.462	0.003831	n/a		downregulation inhibited
MAZ	481	1.413	0.187	7.548	4.412e-14	6.113e-11	n/a		-1.369	1.192e-11	n/a		downregulation inhibited
KIF24	127	1.533	0.221	6.936	4.032e-12	3.311e-09	n/a		-1.27	1.716e-07	n/a		downregulation inhibited
CBWD2	69	1.687	0.266	6.35	2.16e-10	7.254e-08	n/a		-2.023	5.152e-15	n/a		downregulation inhibited
AC091181.1	196	1.693	0.465	3.644	0.0002682	0.008618	n/a		-2.367	3.61e-06	n/a		downregulation inhibited
PTOV1-AS1	55	1.729	0.331	5.227	1.719e-07	2.353e-05	-1.098	5.65e-05	-2.229	2.69e-11	n/a		downregulation inhibited
NDC80	390	1.775	0.288	6.174	6.659e-10	1.893e-07	n/a		-1.79	2.787e-08	n/a		downregulation inhibited
LINCMD1	60	1.81	0.427	4.238	2.252e-05	0.00127	n/a		-2.496	1.357e-08	n/a		downregulation inhibited
TMBIM6	55	2.165	0.407	5.318	1.047e-07	1.583e-05	n/a		-1.383	0.005069	n/a		downregulation inhibited
UHRF1	275	2.169	0.288	7.533	4.964e-14	6.113e-11	-1.18	0.0002364	-2.82	4.287e-20	n/a		downregulation inhibited
RBM24	90	1.364	0.422	3.231	0.001233	0.02633	n/a		n/a		1.617	0.00147	increased expression (0h)
MYBBP1A	64	1.448	0.342	4.236	2.27e-05	0.001271	n/a		n/a		1.167	0.006877	increased expression (0h)
ATG4B	23	1.822	0.419	4.346	1.384e-05	0.0008597	n/a		n/a		1.317	2.464e-09	increased expression (0h)
AC118754.1	43	1.974	0.388	5.09	3.587e-07	4.418e-05	n/a		n/a		1.264	0.009143	increased expression (0h)
DPYSL2	32	2.229	0.432	5.165	2.409e-07	3.124e-05	n/a		n/a		1.311	0.004276	increased expression (0h)
ANKRD18B	41	2.252	0.461	4.889	1.013e-06	9.726e-05	n/a		n/a		1.47	0.04751	increased expression (0h)
POLD4	13	2.684	0.313	8.585	9.117e-18	2.246e-14	n/a		n/a		3.323	9.207e-13	increased expression (0h)
AP003419.2	12	3.075	0.333	9.235	2.577e-20	1.904e-16	n/a		n/a		3.415	3.482e-11	increased expression (0h)
AC096763.1	9	3.757	0.628	5.985	2.162e-09	5.155e-07	n/a		n/a		2.99	1.736e-08	increased expression (0h)
AP001065.1	21	4.366	1.266	3.449	0.0005634	0.01492	n/a		n/a		2.208	0.01986	increased expression (0h)
ITSN2	125	-2.315	0.286	-8.089	6.032e-16	1.114e-12	1.01	0.008399	3.201	2.29e-24	n/a		upregulation inhibited
NRL	57	-2.055	0.527	-3.899	9.65e-05	0.004122	n/a		2.158	5.009e-05	n/a		upregulation inhibited
DCAF11	169	-2.041	0.443	-4.608	4.064e-06	0.0003195	n/a		2.172	2.283e-06	n/a		upregulation inhibited
SYNPO	942	-2.026	0.293	-6.919	4.543e-12	3.357e-09	n/a		2.816	3.874e-22	n/a		upregulation inhibited
DGCR6	969	-2.013	0.283	-7.114	1.126e-12	1.04e-09	n/a		1.966	5.873e-11	n/a		upregulation inhibited
PRODH	351	-1.853	0.368	-5.04	4.664e-07	5.292e-05	n/a		1.826	3.472e-05	n/a		upregulation inhibited
ELMO2	87	-1.759	0.557	-3.156	0.001599	0.03099	2.915	0.01713	4.087	1.174e-05	n/a		upregulation inhibited
PURPL	57	-1.698	0.259	-6.569	5.06e-11	2.493e-08	5.666	2.389e-23	5.967	2.815e-50	n/a		upregulation inhibited
CYP11A1	56	-1.696	0.406	-4.176	2.972e-05	0.001547	2.287	1.571e-06	4.178	1.732e-20	n/a		upregulation inhibited
UBE2Z	184	-1.619	0.476	-3.403	0.0006663	0.01675	5.674	4.485e-24	6.025	4.524e-31	n/a		upregulation inhibited
DMTN	66	-1.557	0.328	-4.739	2.143e-06	0.0001821	1.435	0.0004636	3.251	1.668e-18	n/a		upregulation inhibited
BCL2L13	116	-1.533	0.263	-5.832	5.475e-09	1.226e-06	2.491	1.133e-16	2.948	1.717e-26	n/a		upregulation inhibited
GLIPR2	68	-1.53	0.501	-3.051	0.002279	0.03871	n/a		2.878	2.573e-07	n/a		upregulation inhibited
ATP2B3	7144	-1.525	0.351	-4.342	1.41e-05	0.0008686	n/a		2.2	8.521e-09	n/a		upregulation inhibited
PTPN4	108	-1.387	0.445	-3.115	0.00184	0.03374	1.476	0.008906	2.136	2.291e-05	n/a		upregulation inhibited
HNRNPL	61	-1.299	0.204	-6.365	1.952e-10	6.869e-08	1.542	4.51e-10	2.514	1.49e-29	n/a		upregulation inhibited
DOCK8	392	-1.225	0.273	-4.491	7.082e-06	0.0004985	n/a		1.244	6.746e-05	n/a		upregulation inhibited
ZNF16	220	-1.202	0.376	-3.201	0.00137	0.02776	n/a		1.481	0.0004636	n/a		upregulation inhibited
AC093583.1	89	-1.164	0.192	-6.069	1.286e-09	3.278e-07	n/a		1.708	7.204e-17	n/a		upregulation inhibited
BAIAP3	96	-1.111	0.273	-4.066	4.783e-05	0.002326	n/a		1.085	0.0004975	n/a		upregulation inhibited
DRAXIN	100	-1.11	0.264	-4.199	2.686e-05	0.00147	n/a		1.053	0.000291	n/a		upregulation inhibited
STIL	82	-1.089	0.305	-3.574	0.0003516	0.01052	1.547	3.821e-08	1.989	1.194e-14	n/a		upregulation inhibited
AC023830.2	184	-1.087	0.328	-3.312	0.0009252	0.02133	1.788	6.943e-08	2.951	3.04e-21	n/a		upregulation inhibited
BAALC	56	-1.056	0.326	-3.236	0.001213	0.02598	1.76	8.008e-06	2.092	3.141e-09	n/a		upregulation inhibited
PLIN4	85	-1.04	0.179	-5.812	6.167e-09	1.302e-06	1.834	1.091e-18	2.597	1.928e-40	n/a		upregulation inhibited
AL158206.1	284	-1.006	0.227	-4.438	9.085e-06	0.0006217	2.488	4.269e-22	3.546	9.622e-45	n/a		upregulation inhibited
PRSS50	56	-1.002	0.263	-3.808	0.00014	0.005531	1.127	0.0002072	1.732	7.51e-11	n/a		upregulation inhibited
PNMT	55	-1.98	0.377	-5.254	1.491e-07	2.119e-05	1.115	0.02469	1.867	5.842e-06	-1.204	0.05202	decreased expression (0h)
PGAP3	130	-1.852	0.286	-6.477	9.36e-11	4.069e-08	1.153	0.0005646	1.961	2.405e-11	-1.029	0.0001458	decreased expression (0h)
WWOX	63	-1.757	0.438	-4.007	6.14e-05	0.002854	2.645	7.908e-07	2.776	6.976e-09	-1.638	0.02466	decreased expression (0h)
ACAP2	645	-1.666	0.292	-5.711	1.123e-08	2.128e-06	n/a		n/a		-1.71	1.801e-08	decreased expression (0h)
CD68	59	-1.489	0.259	-5.76	8.389e-09	1.722e-06	n/a		n/a		-1.293	0.002779	decreased expression (0h)
SENP3-EIF4A1	456	-1.388	0.154	-8.988	2.522e-19	9.319e-16	n/a		n/a		-1.561	1.424e-17	decreased expression (0h)
AC016876.2	474	-1.339	0.247	-5.423	5.873e-08	9.645e-06	n/a		n/a		-1.434	0.0001855	decreased expression (0h)
EIF4A1	550	-1.318	0.214	-6.164	7.103e-10	1.944e-07	n/a		n/a		-1.355	9.13e-06	decreased expression (0h)
LRG1	62	-1.287	0.317	-4.06	4.899e-05	0.002366	n/a		n/a		-1.037	0.009838	decreased expression (0h)
SENP3	89	-1.166	0.299	-3.893	9.892e-05	0.004177	n/a		n/a		-1.276	0.01572	decreased expression (0h)
PADI6	116	-1.021	0.289	-3.537	0.0004049	0.01147	n/a		n/a		-1.006	4.296e-15	decreased expression (0h)
AL022311.1	119	-1.086	0.25	-4.352	1.352e-05	0.0008467	-1.306	2.519e-06	n/a		n/a		decreased expression
DICER1	416	-1.427	0.443	-3.219	0.001286	0.02676	2.371	3.91e-06	2.345	1.097e-07	n/a		n/a
PTPRM	69	-1.247	0.279	-4.478	7.543e-06	0.0005259	n/a		n/a		n/a		n/a
AMZ1	252	-1.23	0.181	-6.803	1.025e-11	6.884e-09	n/a		n/a		n/a		n/a
PTPN5	224	-1.192	0.334	-3.566	0.000362	0.01076	n/a		n/a		n/a		n/a
CD44	109	-1.143	0.174	-6.552	5.672e-11	2.62e-08	n/a		n/a		n/a		n/a
GREB1L	70	-1.101	0.224	-4.92	8.66e-07	8.533e-05	n/a		n/a		n/a		n/a
CD99	61	-1.093	0.17	-6.439	1.201e-10	4.438e-08	n/a		n/a		n/a		n/a
ANO9	235	-1.008	0.201	-5.021	5.144e-07	5.59e-05	n/a		n/a		n/a		n/a
BMS1	42	1.023	0.332	3.083	0.00205	0.03604	n/a		n/a		n/a		n/a
POLR2I	63	1.025	0.245	4.182	2.89e-05	0.001547	n/a		n/a		n/a		n/a
AD001527.2	33	1.035	0.288	3.596	0.0003226	0.009974	n/a		n/a		n/a		n/a
CDKN2A	38	1.045	0.219	4.777	1.776e-06	0.0001544	n/a		n/a		n/a		n/a
ATR	28	1.049	0.351	2.986	0.002829	0.04535	n/a		n/a		n/a		n/a
AGTRAP	31	1.052	0.312	3.37	0.0007529	0.01824	n/a		n/a		n/a		n/a
PSMC1	39	1.075	0.336	3.199	0.001381	0.02785	n/a		n/a		n/a		n/a
CPNE1	35	1.11	0.31	3.578	0.000346	0.01044	n/a		n/a		n/a		n/a
PGM2L1	24	1.199	0.366	3.279	0.00104	0.02336	n/a		n/a		n/a		n/a
SCARA3	26	1.208	0.375	3.221	0.001277	0.02676	n/a		n/a		n/a		n/a
BECN1	23	1.219	0.312	3.909	9.252e-05	0.004022	n/a		n/a		n/a		n/a
CNTD1	29	1.236	0.282	4.38	1.185e-05	0.0007547	n/a		n/a		n/a		n/a
MTMR10	23	1.265	0.352	3.598	0.0003203	0.009946	n/a		n/a		n/a		n/a
IFI35	25	1.3	0.288	4.509	6.501e-06	0.000462	n/a		n/a		n/a		n/a
FAM110D	143	1.308	0.178	7.357	1.874e-13	1.979e-10	n/a		n/a		n/a		n/a
C5orf34	53	1.34	0.294	4.559	5.128e-06	0.0003828	n/a		n/a		n/a		n/a
LINC02016	27	1.371	0.373	3.674	0.0002389	0.007951	n/a		n/a		n/a		n/a
PSME3	31	1.403	0.241	5.814	6.106e-09	1.302e-06	n/a		n/a		n/a		n/a
SOS2	21	1.481	0.441	3.356	0.0007922	0.01901	n/a		n/a		n/a		n/a
SYCE2	46	1.486	0.297	5	5.739e-07	6.147e-05	n/a		n/a		n/a		n/a
F13B	23	1.492	0.393	3.795	0.0001476	0.005639	n/a		n/a		n/a		n/a
SERPINB9	56	1.503	0.478	3.148	0.001647	0.0315	n/a		n/a		n/a		n/a
VHL	44	1.528	0.335	4.567	4.951e-06	0.0003734	n/a		n/a		n/a		n/a
AC009005.1	33	1.559	0.387	4.026	5.685e-05	0.002711	n/a		n/a		n/a		n/a
CNTLN	17	1.603	0.333	4.81	1.512e-06	0.0001346	n/a		n/a		n/a		n/a
CYP4F26P	17	1.642	0.423	3.877	0.0001057	0.00439	n/a		n/a		n/a		n/a
AC079768.3	46	1.69	0.542	3.12	0.001811	0.03353	n/a		n/a		n/a		n/a
PAICS	17	1.698	0.499	3.402	0.00067	0.01677	n/a		n/a		n/a		n/a
AP000708.1	50	1.705	0.321	5.318	1.049e-07	1.583e-05	n/a		n/a		n/a		n/a
DIRAS1	38	1.708	0.447	3.824	0.0001314	0.005249	n/a		n/a		n/a		n/a
AC244153.1	47	1.745	0.276	6.329	2.468e-10	7.931e-08	n/a		n/a		n/a		n/a
TNKS1BP1	16	1.78	0.427	4.171	3.036e-05	0.001558	n/a		n/a		n/a		n/a
AC011389.1	16	1.839	0.447	4.114	3.883e-05	0.001913	n/a		n/a		n/a		n/a
AC019257.8	16	1.865	0.441	4.225	2.386e-05	0.001316	n/a		n/a		n/a		n/a
PTOV1	21	1.926	0.522	3.691	0.000223	0.007456	n/a		n/a		n/a		n/a
LRP1-AS	25	1.964	0.389	5.056	4.29e-07	5.032e-05	n/a		n/a		n/a		n/a
LINC01224	24	2.038	0.33	6.186	6.159e-10	1.82e-07	n/a		n/a		n/a		n/a
AL024508.2	31	2.058	0.493	4.173	3.006e-05	0.001553	n/a		n/a		n/a		n/a
TUBB4A	24	2.075	0.47	4.417	1.002e-05	0.0006775	n/a		n/a		n/a		n/a
AP006248.3	20	2.105	0.554	3.798	0.0001458	0.005639	n/a		n/a		n/a		n/a
AC121333.1	17	2.224	0.514	4.327	1.509e-05	0.0009138	n/a		n/a		n/a		n/a
ING5	12	2.322	0.652	3.56	0.0003711	0.01093	n/a		n/a		n/a		n/a
PNMA2	17	2.677	0.724	3.701	0.000215	0.007357	n/a		n/a		n/a		n/a
PPM1K	13	2.816	0.662	4.253	2.112e-05	0.00121	n/a		n/a		n/a		n/a
AL365181.3	19	2.994	0.971	3.082	0.002053	0.03604	n/a		n/a		n/a		n/a
FSD1	22	4.577	1.23	3.719	0.0001996	0.007033	n/a		n/a		n/a		n/a
Differential Expression: mean normalised counts ≥ 50; log2(fold-change) ≥ |1|; FDR-adj. p-value <0.05. Orange cell indicates increased gene expression; blue indicates decreased gene expression.
