# Supplementary material for: Alterations in the p53 isoform ratio govern breast cancer cell fate in response to DNA damage
Source: Cell Death Dis. 2022 Oct 28;13(10):907. doi: 10.1038/s41419-022-05349-9 (PMC9616954; doi:10.1038/s41419-022-05349-9)
Supplement: Supplementary file 7 — Supplementary Table S9 [file 41419_2022_5349_MOESM7_ESM.xlsx]

## Sheet: S9
Supplementary Table S9: STRING Interaction Data for DEGs in MCF-7 sublines and p53 interactors (Fig. 8E).
#node1	node2	node1_string_id	node2_string_id	neighborhood on chromosome	gene fusion	phylogenetic cooccurrence	homology	coexpression	experimentally determined interaction	database annotated	automated textmining	combined score
APEX1	MUTYH	9606.ENSP00000216714	9606.ENSP00000361170	0	0	0	0	0.065	0.623	0	0.846	0.941
APEX1	PARP1	9606.ENSP00000216714	9606.ENSP00000355759	0	0	0	0	0.118	0	0.9	0.8	0.98
APEX1	OGG1	9606.ENSP00000216714	9606.ENSP00000306561	0.06	0	0	0	0.064	0.261	0.9	0.936	0.995
APEX1	NTHL1	9606.ENSP00000216714	9606.ENSP00000219066	0.043	0.772	0	0	0.102	0.329	0.9	0.865	0.997
ATM	POLR2I	9606.ENSP00000278616	9606.ENSP00000221859	0	0	0	0	0	0	0.9	0.041	0.9
ATM	MSH2	9606.ENSP00000278616	9606.ENSP00000233146	0	0	0	0	0.062	0.529	0.9	0.811	0.99
ATM	CDK7	9606.ENSP00000278616	9606.ENSP00000256443	0	0	0	0	0	0	0.9	0.371	0.934
ATM	MDM2	9606.ENSP00000278616	9606.ENSP00000258149	0	0	0	0	0.062	0.379	0.9	0.86	0.99
ATM	POLR2L	9606.ENSP00000278616	9606.ENSP00000324124	0	0	0	0	0	0	0.9	0	0.9
ATM	XPC	9606.ENSP00000278616	9606.ENSP00000285021	0	0	0	0	0.063	0.379	0.9	0.227	0.949
ATM	ATR	9606.ENSP00000278616	9606.ENSP00000343741	0	0	0	0.56	0.211	0.785	0.9	0.945	0.989
ATM	RAD52	9606.ENSP00000278616	9606.ENSP00000351284	0	0	0	0	0.061	0.267	0.9	0.906	0.992
ATM	BRCA2	9606.ENSP00000278616	9606.ENSP00000369497	0	0	0	0	0.064	0.379	0.9	0.919	0.994
ATM	RAD51	9606.ENSP00000278616	9606.ENSP00000372088	0	0	0	0	0.055	0.485	0.9	0.918	0.995
ATM	BRCA1	9606.ENSP00000278616	9606.ENSP00000418960	0	0	0	0	0.062	0.547	0.9	0.913	0.995
ATM	LIG4	9606.ENSP00000278616	9606.ENSP00000484288	0	0	0	0	0.091	0.874	0.9	0.868	0.998
ATM	CHEK1	9606.ENSP00000278616	9606.ENSP00000388648	0	0	0	0	0.061	0.56	0.9	0.986	0.999
ATM	CHEK2	9606.ENSP00000278616	9606.ENSP00000372023	0	0	0	0	0	0.525	0.9	0.992	0.999
ATP5B	ATP5G2	9606.ENSP00000262030	9606.ENSP00000377878	0.068	0	0	0	0.6	0.735	0.9	0.543	0.994
ATR	POLR2I	9606.ENSP00000343741	9606.ENSP00000221859	0	0	0	0	0	0.059	0.9	0.095	0.907
ATR	CDK7	9606.ENSP00000343741	9606.ENSP00000256443	0	0	0	0	0.064	0	0.9	0.21	0.919
ATR	MDM2	9606.ENSP00000343741	9606.ENSP00000258149	0	0	0	0	0.062	0	0.9	0.443	0.943
ATR	POLR2L	9606.ENSP00000343741	9606.ENSP00000324124	0	0	0	0	0	0.13	0.9	0	0.909
ATR	FANCG	9606.ENSP00000343741	9606.ENSP00000367910	0	0	0	0	0.061	0	0.9	0.165	0.914
ATR	BRCA2	9606.ENSP00000343741	9606.ENSP00000369497	0	0	0	0	0.442	0.244	0.9	0.624	0.982
ATR	BRCA1	9606.ENSP00000343741	9606.ENSP00000418960	0	0	0	0	0.089	0.708	0.9	0.699	0.99
ATR	RAD51	9606.ENSP00000343741	9606.ENSP00000372088	0	0	0	0	0.061	0.4	0.9	0.87	0.991
ATR	RAD52	9606.ENSP00000343741	9606.ENSP00000351284	0	0	0	0	0.061	0.412	0.9	0.871	0.991
ATR	CHEK1	9606.ENSP00000343741	9606.ENSP00000388648	0	0	0	0	0.087	0.874	0.9	0.954	0.999
ATR	CHEK2	9606.ENSP00000343741	9606.ENSP00000372023	0	0	0	0	0.081	0.619	0.9	0.977	0.999
BRCA1	POLR2I	9606.ENSP00000418960	9606.ENSP00000221859	0	0	0	0	0	0	0.9	0.064	0.902
BRCA1	CDK7	9606.ENSP00000418960	9606.ENSP00000256443	0	0	0	0	0	0.328	0.9	0.297	0.948
BRCA1	POLR2L	9606.ENSP00000418960	9606.ENSP00000324124	0	0	0	0	0	0	0.9	0.062	0.902
BRCA1	RAD52	9606.ENSP00000418960	9606.ENSP00000351284	0	0	0	0	0.067	0.678	0.9	0.773	0.992
BRCA1	FANCG	9606.ENSP00000418960	9606.ENSP00000367910	0	0	0	0	0.103	0.693	0.9	0.641	0.988
BRCA1	BRCA2	9606.ENSP00000418960	9606.ENSP00000369497	0	0	0	0	0.258	0.703	0.9	0.954	0.998
BRCA1	CHEK2	9606.ENSP00000418960	9606.ENSP00000372023	0	0	0	0	0.131	0.469	0.9	0.873	0.993
BRCA1	RAD51	9606.ENSP00000418960	9606.ENSP00000372088	0	0	0	0	0.384	0.763	0.9	0.873	0.997
BRCA1	SUN1	9606.ENSP00000418960	9606.ENSP00000384015	0	0	0	0	0	0	0.9	0.119	0.908
BRCA1	CHEK1	9606.ENSP00000418960	9606.ENSP00000388648	0	0	0	0	0.37	0.348	0.9	0.818	0.991
BRCA1	TOP2A	9606.ENSP00000418960	9606.ENSP00000411532	0	0	0	0	0.68	0.379	0	0.542	0.901
BRCA2	PARP1	9606.ENSP00000369497	9606.ENSP00000355759	0	0	0	0	0.071	0.379	0	0.892	0.932
BRCA2	FANCG	9606.ENSP00000369497	9606.ENSP00000367910	0	0	0	0	0.069	0.379	0.9	0.884	0.992
BRCA2	CHEK2	9606.ENSP00000369497	9606.ENSP00000372023	0	0	0	0	0.119	0.472	0	0.94	0.97
BRCA2	CHEK1	9606.ENSP00000369497	9606.ENSP00000388648	0	0	0	0	0.212	0	0.9	0.784	0.981
BRCA2	RAD51	9606.ENSP00000369497	9606.ENSP00000372088	0	0	0	0	0.179	0.916	0.9	0.976	0.999
CAPNS1	MAPK1	9606.ENSP00000246533	9606.ENSP00000215832	0	0	0	0	0.172	0.11	0.9	0.071	0.922
CCP110	CEP72	9606.ENSP00000370803	9606.ENSP00000264935	0	0	0	0	0	0	0.9	0.352	0.932
CCP110	TTBK2	9606.ENSP00000370803	9606.ENSP00000267890	0	0	0	0	0.062	0	0.9	0.741	0.973
CCP110	KIF24	9606.ENSP00000370803	9606.ENSP00000368464	0	0	0	0	0.063	0.336	0.9	0.828	0.987
CCP110	PAFAH1B1	9606.ENSP00000370803	9606.ENSP00000380378	0	0	0	0	0.062	0	0.9	0.119	0.91
CCP110	CEP250	9606.ENSP00000370803	9606.ENSP00000380661	0	0	0	0	0	0	0.9	0.299	0.926
CDK7	POLR2I	9606.ENSP00000256443	9606.ENSP00000221859	0	0	0	0	0.073	0	0.9	0.068	0.906
CDK7	LDB1	9606.ENSP00000256443	9606.ENSP00000392466	0	0	0	0	0	0	0.9	0	0.9
CDK7	POLR2L	9606.ENSP00000256443	9606.ENSP00000324124	0	0	0	0	0.084	0	0.9	0.046	0.905
CDK7	PARP1	9606.ENSP00000256443	9606.ENSP00000355759	0	0	0	0	0.058	0	0.9	0.209	0.919
CDK7	XPC	9606.ENSP00000256443	9606.ENSP00000285021	0	0	0	0	0.076	0	0.9	0.233	0.922
CDK7	CHEK1	9606.ENSP00000256443	9606.ENSP00000388648	0	0	0.31	0.642	0.062	0	0.9	0.493	0.926
CDK7	DDB1	9606.ENSP00000256443	9606.ENSP00000301764	0	0	0	0	0.108	0	0.9	0.325	0.934
CDT1	RRM1	9606.ENSP00000301019	9606.ENSP00000300738	0	0	0	0	0.869	0	0	0.313	0.906
CDT1	CHEK1	9606.ENSP00000301019	9606.ENSP00000388648	0	0	0	0	0.742	0	0	0.826	0.953
CDT1	DDB1	9606.ENSP00000301019	9606.ENSP00000301764	0	0	0	0	0.064	0.757	0	0.883	0.971
CEP250	CEP72	9606.ENSP00000380661	9606.ENSP00000264935	0	0	0	0	0	0	0.9	0.197	0.916
CEP250	TTBK2	9606.ENSP00000380661	9606.ENSP00000267890	0	0	0	0	0	0	0.9	0.189	0.915
CEP250	KIF24	9606.ENSP00000380661	9606.ENSP00000368464	0	0	0	0	0	0	0.9	0.136	0.909
CEP250	PAFAH1B1	9606.ENSP00000380661	9606.ENSP00000380378	0	0	0	0	0	0	0.9	0.23	0.919
CEP72	PAFAH1B1	9606.ENSP00000264935	9606.ENSP00000380378	0	0	0	0	0	0	0.9	0	0.9
CEP72	TTBK2	9606.ENSP00000264935	9606.ENSP00000267890	0	0	0	0	0	0	0.9	0.076	0.903
CEP72	KIF24	9606.ENSP00000264935	9606.ENSP00000368464	0	0	0	0	0.096	0	0.9	0.22	0.923
CHAF1A	TOP2B	9606.ENSP00000301280	9606.ENSP00000396704	0	0	0	0	0.153	0	0.9	0.049	0.912
CHEK1	POLR2I	9606.ENSP00000388648	9606.ENSP00000221859	0	0	0	0	0	0	0.9	0.116	0.907
CHEK1	MDM2	9606.ENSP00000388648	9606.ENSP00000258149	0	0	0	0	0	0	0.9	0.698	0.968
CHEK1	POLR2L	9606.ENSP00000388648	9606.ENSP00000324124	0	0	0	0	0	0	0.9	0	0.9
CHEK1	FANCG	9606.ENSP00000388648	9606.ENSP00000367910	0	0	0	0	0.169	0	0.9	0.446	0.949
CHEK1	CHEK2	9606.ENSP00000388648	9606.ENSP00000372023	0	0	0.24	0.67	0.273	0.763	0.8	0.981	0.976
CHEK1	RAD51	9606.ENSP00000388648	9606.ENSP00000372088	0	0	0	0	0.664	0.521	0.9	0.944	0.999
CHEK1	TOP2A	9606.ENSP00000388648	9606.ENSP00000411532	0	0	0	0	0.803	0.4	0	0.606	0.949
CHEK2	MAPK1	9606.ENSP00000372023	9606.ENSP00000215832	0	0	0.22	0.681	0.062	0.884	0	0.656	0.915
CHEK2	MSH2	9606.ENSP00000372023	9606.ENSP00000233146	0	0	0	0	0.361	0.522	0	0.942	0.981
CHEK2	MDM2	9606.ENSP00000372023	9606.ENSP00000258149	0	0	0	0	0	0.379	0.9	0.722	0.981
CHEK2	RAD51	9606.ENSP00000372023	9606.ENSP00000372088	0	0	0	0	0.192	0.682	0	0.894	0.97
CPNE1	SYNGR1	9606.ENSP00000317257	9606.ENSP00000332287	0	0	0	0	0.062	0	0.9	0	0.902
DCTPP1	RRM1	9606.ENSP00000322524	9606.ENSP00000300738	0.043	0	0	0	0.187	0	0.9	0.375	0.944
DCUN1D3	VHL	9606.ENSP00000319482	9606.ENSP00000256474	0	0	0	0	0	0	0.9	0	0.9
DCUN1D3	FBXW4	9606.ENSP00000319482	9606.ENSP00000359149	0	0	0	0	0	0	0.9	0	0.9
DDB1	POLR2I	9606.ENSP00000301764	9606.ENSP00000221859	0	0	0	0	0.093	0	0.9	0	0.905
DDB1	XPC	9606.ENSP00000301764	9606.ENSP00000285021	0	0	0	0	0.071	0.379	0.9	0.669	0.978
DDB1	POLR2L	9606.ENSP00000301764	9606.ENSP00000324124	0	0	0	0	0.1	0	0.9	0	0.906
DDB1	PARP1	9606.ENSP00000301764	9606.ENSP00000355759	0	0	0	0	0.107	0	0.9	0.368	0.938
EIF4A1	RPS6KB1	9606.ENSP00000293831	9606.ENSP00000225577	0	0	0	0	0.066	0	0.9	0.635	0.962
EIF4A1	TNKS1BP1	9606.ENSP00000293831	9606.ENSP00000437271	0	0	0	0	0.059	0	0.9	0	0.901
EIF4A1	RPL36	9606.ENSP00000293831	9606.ENSP00000464342	0	0	0	0	0.26	0.158	0.9	0.164	0.94
EIF4A1	RPLP2	9606.ENSP00000293831	9606.ENSP00000322419	0	0	0	0	0.554	0.057	0.9	0.074	0.955
EIF4A1	RPL9	9606.ENSP00000293831	9606.ENSP00000400467	0	0	0	0	0.595	0.164	0.9	0.403	0.977
ESPL1	NCAPG	9606.ENSP00000257934	9606.ENSP00000251496	0	0	0	0	0.839	0.082	0	0.591	0.934
ESPL1	PAFAH1B1	9606.ENSP00000257934	9606.ENSP00000380378	0	0	0	0	0.11	0	0.9	0.101	0.913
ESPL1	PPP1CC	9606.ENSP00000257934	9606.ENSP00000341779	0	0	0	0	0.061	0.135	0.9	0.145	0.921
ESPL1	TOP2A	9606.ENSP00000257934	9606.ENSP00000411532	0	0	0	0	0.921	0.29	0	0.654	0.979
ESPL1	NDC80	9606.ENSP00000257934	9606.ENSP00000261597	0	0	0	0	0.883	0	0.9	0.672	0.995
FBXW4	VHL	9606.ENSP00000359149	9606.ENSP00000256474	0	0	0	0	0	0	0.9	0	0.9
FSTL3	KTN1	9606.ENSP00000166139	9606.ENSP00000378725	0	0	0	0	0.061	0	0.9	0	0.902
FSTL3	STC2	9606.ENSP00000166139	9606.ENSP00000265087	0	0	0	0	0.098	0	0.9	0.173	0.918
GBP5	TRIM5	9606.ENSP00000359488	9606.ENSP00000369373	0	0	0	0	0	0	0.9	0.137	0.91
GEMIN8	TPR	9606.ENSP00000369895	9606.ENSP00000356448	0	0	0	0	0.048	0	0.9	0	0.9
GNAI2	MAPK1	9606.ENSP00000312999	9606.ENSP00000215832	0	0	0	0	0.081	0.157	0.9	0.195	0.929
GNAI2	RGSL1	9606.ENSP00000312999	9606.ENSP00000457748	0	0	0	0	0	0	0.9	0	0.9
GNAI2	LPAR5	9606.ENSP00000312999	9606.ENSP00000327875	0	0	0	0	0	0	0.9	0.082	0.904
HDDC3	RRM1	9606.ENSP00000377814	9606.ENSP00000300738	0	0	0	0	0.083	0	0.9	0.139	0.914
HEXB	MAPK1	9606.ENSP00000261416	9606.ENSP00000215832	0	0	0	0	0.055	0	0.9	0	0.901
HEXB	VAT1	9606.ENSP00000261416	9606.ENSP00000347872	0	0	0	0	0.066	0	0.9	0	0.902
HIP1R	ITSN2	9606.ENSP00000253083	9606.ENSP00000347244	0	0	0	0	0.045	0.059	0.9	0.14	0.912
HNRNPL	POLR2I	9606.ENSP00000221419	9606.ENSP00000221859	0	0	0	0	0.18	0	0.9	0	0.914
HNRNPL	POLR2L	9606.ENSP00000221419	9606.ENSP00000324124	0	0	0	0	0.337	0	0.9	0	0.93
HNRNPL	RBM5	9606.ENSP00000221419	9606.ENSP00000343054	0	0	0	0	0.085	0.119	0.9	0.289	0.935
HNRNPL	HNRNPU	9606.ENSP00000221419	9606.ENSP00000283179	0	0	0	0	0.74	0.119	0.9	0.563	0.988
HNRNPL	SNRNP70	9606.ENSP00000221419	9606.ENSP00000472998	0	0	0	0	0.935	0.054	0.9	0.341	0.995
HNRNPU	POLR2I	9606.ENSP00000283179	9606.ENSP00000221859	0	0	0	0	0.121	0	0.9	0.062	0.91
HNRNPU	RBM5	9606.ENSP00000283179	9606.ENSP00000343054	0	0	0	0	0.104	0	0.9	0.131	0.915
HNRNPU	POLR2L	9606.ENSP00000283179	9606.ENSP00000324124	0	0	0	0	0.217	0	0.9	0	0.918
HNRNPU	SNRNP70	9606.ENSP00000283179	9606.ENSP00000472998	0	0	0	0	0.626	0.272	0.9	0.336	0.979
KIF24	TTBK2	9606.ENSP00000368464	9606.ENSP00000267890	0	0	0	0	0.062	0.063	0.9	0.57	0.957
KIF24	PAFAH1B1	9606.ENSP00000368464	9606.ENSP00000380378	0	0	0	0	0.062	0.064	0.9	0.069	0.907
KTN1	STC2	9606.ENSP00000378725	9606.ENSP00000265087	0	0	0	0	0	0	0.9	0.049	0.9
LIG4	MSH2	9606.ENSP00000484288	9606.ENSP00000233146	0	0	0	0	0.19	0	0.9	0.631	0.967
LIG4	XPC	9606.ENSP00000484288	9606.ENSP00000285021	0	0	0	0	0.089	0.132	0.9	0.319	0.939
LIG4	RAD51	9606.ENSP00000484288	9606.ENSP00000372088	0.052	0	0	0	0.141	0.261	0	0.869	0.91
LRG1	PDXK	9606.ENSP00000302621	9606.ENSP00000291565	0	0	0	0	0	0	0.9	0	0.9
LRG1	PTPN6	9606.ENSP00000302621	9606.ENSP00000391592	0	0	0	0	0.07	0.063	0.9	0	0.905
MAPK1	PRRT2	9606.ENSP00000215832	9606.ENSP00000456226	0	0	0	0	0	0	0.9	0.14	0.91
MAPK1	VAT1	9606.ENSP00000215832	9606.ENSP00000347872	0	0	0	0	0	0.185	0.9	0.046	0.915
MAPK1	RPS6KB1	9606.ENSP00000215832	9606.ENSP00000225577	0	0	0.36	0.649	0.062	0.422	0.9	0.765	0.961
MDM2	TPR	9606.ENSP00000258149	9606.ENSP00000356448	0	0	0	0	0.062	0.377	0.9	0.208	0.947
MELK	NCAPG	9606.ENSP00000298048	9606.ENSP00000251496	0	0	0	0	0.925	0	0	0.4	0.953
MELK	NDC80	9606.ENSP00000298048	9606.ENSP00000261597	0	0	0	0	0.937	0	0	0.07	0.939
MELK	TOP2A	9606.ENSP00000298048	9606.ENSP00000411532	0	0	0	0	0.935	0	0	0.474	0.964
MLST8	RPS6KB1	9606.ENSP00000456405	9606.ENSP00000225577	0	0	0	0	0.062	0.185	0.9	0.813	0.983
MSH2	RRM1	9606.ENSP00000233146	9606.ENSP00000300738	0	0	0	0	0.886	0.157	0	0.232	0.919
MSH2	RAD51	9606.ENSP00000233146	9606.ENSP00000372088	0.068	0	0	0	0.232	0.399	0	0.857	0.93
MSH2	XPC	9606.ENSP00000233146	9606.ENSP00000285021	0	0	0	0	0.074	0.157	0.9	0.325	0.94
MSH2	MUTYH	9606.ENSP00000233146	9606.ENSP00000361170	0	0	0	0	0.654	0.379	0	0.84	0.962
MUTYH	OGG1	9606.ENSP00000361170	9606.ENSP00000306561	0.117	0	0	0	0.142	0	0	0.926	0.939
MYH11	TPM2	9606.ENSP00000379616	9606.ENSP00000367542	0	0	0	0	0.189	0.19	0.9	0.458	0.959
NCAPG	TACC3	9606.ENSP00000251496	9606.ENSP00000326550	0	0	0	0	0.941	0	0	0.086	0.944
NCAPG	PRC1	9606.ENSP00000251496	9606.ENSP00000377793	0	0	0	0	0.969	0	0	0.403	0.981
NCAPG	NDC80	9606.ENSP00000251496	9606.ENSP00000261597	0	0	0	0	0.982	0	0	0.279	0.987
NCAPG	TOP2A	9606.ENSP00000251496	9606.ENSP00000411532	0	0	0	0	0.967	0.085	0	0.644	0.988
NDC80	TACC3	9606.ENSP00000261597	9606.ENSP00000326550	0	0	0	0	0.889	0	0	0.249	0.913
NDC80	PAFAH1B1	9606.ENSP00000261597	9606.ENSP00000380378	0	0	0	0	0.086	0	0.9	0.299	0.93
NDC80	PPP1CC	9606.ENSP00000261597	9606.ENSP00000341779	0	0	0	0	0.059	0.334	0.9	0.132	0.938
NDC80	PRC1	9606.ENSP00000261597	9606.ENSP00000377793	0	0	0	0	0.934	0	0	0.19	0.944
NDC80	TOP2A	9606.ENSP00000261597	9606.ENSP00000411532	0	0	0	0	0.965	0.098	0	0.12	0.97
NDUFA9	UQCR11	9606.ENSP00000266544	9606.ENSP00000467262	0	0	0	0	0.5	0.83	0	0.151	0.921
NTHL1	OGG1	9606.ENSP00000219066	9606.ENSP00000306561	0.049	0	0	0	0.061	0.157	0	0.945	0.953
OTUD7B	TRAF6	9606.ENSP00000462729	9606.ENSP00000433623	0	0	0	0	0.061	0.398	0.9	0.415	0.962
PAFAH1B1	TTBK2	9606.ENSP00000380378	9606.ENSP00000267890	0	0	0	0	0.061	0	0.9	0.042	0.902
PAFAH1B1	PPP1CC	9606.ENSP00000380378	9606.ENSP00000341779	0	0	0	0	0.061	0	0.9	0.3	0.928
PARP1	XPC	9606.ENSP00000355759	9606.ENSP00000285021	0	0	0	0	0.063	0.81	0.9	0.164	0.983
PDXK	PTPN6	9606.ENSP00000291565	9606.ENSP00000391592	0	0	0	0	0.049	0	0.9	0	0.9
POLR2I	RBM5	9606.ENSP00000221859	9606.ENSP00000343054	0	0	0	0	0.088	0	0.9	0	0.904
POLR2I	SNRNP70	9606.ENSP00000221859	9606.ENSP00000472998	0	0	0	0	0.125	0	0.9	0.049	0.909
POLR2I	POLR2L	9606.ENSP00000221859	9606.ENSP00000324124	0	0	0	0	0.397	0.992	0.9	0.883	0.999
POLR2L	RBM5	9606.ENSP00000324124	9606.ENSP00000343054	0	0	0	0	0.072	0	0.9	0	0.903
POLR2L	SNRNP70	9606.ENSP00000324124	9606.ENSP00000472998	0	0	0	0	0.316	0.051	0.9	0	0.929
PRC1	TACC3	9606.ENSP00000377793	9606.ENSP00000326550	0	0	0	0	0.895	0	0	0.166	0.909
PRC1	TOP2A	9606.ENSP00000377793	9606.ENSP00000411532	0	0	0	0	0.915	0.186	0	0.229	0.942
PSMA1	VHL	9606.ENSP00000414359	9606.ENSP00000256474	0	0	0	0	0	0	0.9	0	0.9
PSMA1	PSMB4	9606.ENSP00000414359	9606.ENSP00000290541	0	0	0	0	0.925	0.993	0.9	0.715	0.999
PSMA1	PSME3	9606.ENSP00000414359	9606.ENSP00000293362	0	0	0	0	0.214	0.823	0.9	0.385	0.99
PSMA1	PSMD2	9606.ENSP00000414359	9606.ENSP00000310129	0	0	0	0	0.577	0.991	0.9	0.597	0.999
PSMB4	VHL	9606.ENSP00000290541	9606.ENSP00000256474	0	0	0	0	0	0	0.9	0	0.9
PSMB4	PSME3	9606.ENSP00000290541	9606.ENSP00000293362	0	0	0	0	0.079	0.812	0.9	0.389	0.988
PSMB4	PSMD2	9606.ENSP00000290541	9606.ENSP00000310129	0	0	0	0	0.503	0.993	0.9	0.612	0.999
PSMD2	VHL	9606.ENSP00000310129	9606.ENSP00000256474	0	0	0	0	0	0.379	0.9	0.074	0.937
PSMD2	PSME3	9606.ENSP00000310129	9606.ENSP00000293362	0	0	0	0	0.187	0.815	0.9	0.287	0.987
PSME3	VHL	9606.ENSP00000293362	9606.ENSP00000256474	0	0	0	0	0	0	0.9	0	0.9
RAD51	TRIP13	9606.ENSP00000372088	9606.ENSP00000166345	0	0	0	0	0.69	0.266	0	0.651	0.913
RAD51	RAD52	9606.ENSP00000372088	9606.ENSP00000351284	0	0	0	0	0.066	0.83	0.9	0.983	0.999
RBM5	SNRNP70	9606.ENSP00000343054	9606.ENSP00000472998	0	0	0	0	0.117	0.05	0.9	0.175	0.921
RPL36	SEC61A2	9606.ENSP00000464342	9606.ENSP00000298428	0	0	0	0	0	0.801	0.9	0.063	0.979
RPL36	SENP3	9606.ENSP00000464342	9606.ENSP00000314029	0	0	0	0	0.049	0.081	0.9	0	0.904
RPL36	RPLP2	9606.ENSP00000464342	9606.ENSP00000322419	0	0	0	0	0.961	0.991	0.9	0.381	0.999
RPL36	RPL9	9606.ENSP00000464342	9606.ENSP00000400467	0	0	0	0	0.988	0.992	0.9	0.631	0.999
RPL9	SEC61A2	9606.ENSP00000400467	9606.ENSP00000298428	0.219	0	0.42	0	0.637	0.801	0.9	0.308	0.997
RPL9	SENP3	9606.ENSP00000400467	9606.ENSP00000314029	0	0	0	0	0.047	0.08	0.9	0	0.904
RPL9	RPLP2	9606.ENSP00000400467	9606.ENSP00000322419	0	0	0	0	0.962	0.984	0.9	0.639	0.999
RPLP2	SEC61A2	9606.ENSP00000322419	9606.ENSP00000298428	0	0	0	0	0.061	0	0.9	0	0.902
RPLP2	SENP3	9606.ENSP00000322419	9606.ENSP00000314029	0	0	0	0	0.064	0	0.9	0	0.902
RRM1	TOP2A	9606.ENSP00000300738	9606.ENSP00000411532	0.049	0	0	0	0.73	0	0	0.659	0.905
SEC24A	TGFA	9606.ENSP00000381823	9606.ENSP00000295400	0	0	0	0	0	0	0.9	0	0.9
SEC24A	SEC24C	9606.ENSP00000381823	9606.ENSP00000343405	0	0	0	0.726	0.483	0.94	0.9	0.938	0.997
SEC24C	TGFA	9606.ENSP00000343405	9606.ENSP00000295400	0	0	0	0	0	0	0.9	0	0.9
THOC6	TPR	9606.ENSP00000326531	9606.ENSP00000356448	0	0	0	0	0.103	0.195	0.9	0.049	0.922
TOP2A	TPR	9606.ENSP00000411532	9606.ENSP00000356448	0	0	0	0	0.228	0.103	0.9	0.046	0.925
TOP2A	UHRF1	9606.ENSP00000411532	9606.ENSP00000479617	0.045	0	0	0	0.773	0.457	0	0.42	0.922
